# Supplementary material for: Mortality rate and predictors among stroke patients in the public hospitals in Harari region, Eastern Ethiopia
Source: PLOS Glob Public Health. 2025 Sep 5;5(9):e0004414. doi: 10.1371/journal.pgph.0004414 (PMC12412954; doi:10.1371/journal.pgph.0004414)
Supplement: S1 Data — (XLSX) [file pgph.0004414.s001.xlsx]

## Sheet: Sheet1
Age1	Sex1	Residence	Meansofdiagnosis	Stroketype	Historyofstroke	Comorbidity1	Complication	Lengthofstay	GCS	Antihypertensivedrug	Anticoagulantdrugs	Lipidloweringagent	Atiplatelet	Timeonsettoadmission	Respiratoryrate	Pulserate	Temperature	SpO2	RBS	Creatininelevel	Chol	Triglyceride	LDL	Potassiumlevel	treatmentoutcome	AS	AR	AP	AT	Z	AA	AB	AF	AF
45-65	Male	Rural	Imaging	Hemorrhagic	No	Yes	No	<7 days	13-15	Yes	No	No	No	<24hrs	>18	60-100	36.5-37.5	90-100	<200	0.5-1.2				3.5-5	Improved	0	0	0	0	1	0	0	0	0
45-65	Male	Urban	Imaging	Hemorrhagic	No	Yes	No	<7 days	13-15	Yes	No	Yes	No	>24hrs	>18	60-100	36.5-37.5	90-100	<200	0.5-1.2	<200		<160	3.5-5	Improved	0	0	0	0	1	0	0	0	0
45-65	Male	Rural	Imaging	Ischemic	No	Yes	No	<7 days	13-15	No	No	Yes	Yes	<24hrs	>18	60-100	36.5-37.5	90-100	<200	0.5-1.2				3.5-5	DAMA	0	0	0	0	0	1	0	0	0
45-65	Male	Rural	Clinically diagnosis	Unclassified	No	Yes	No	<7 days	13-15	Yes	No	Yes	Yes	<24hrs	>18	60-100	>37.5	90-100	<200	>1.2				3.5-5	Improved	0	0	0	0	0	0	0	0	0
<45	Male	Rural	Clinically diagnosis	Unclassified	No	Yes	No	>7days	13-15	No	Yes	Yes	Yes	<24hrs	>18	60-100	36.5-37.5	90-100	<200	<0.5	<200	<150		3.5-5	Improved	0	0	0	0	0	1	1	0	0
<45	Male	Rural	Imaging	Ischemic	No	No	Yes	>7days	13-15	No	Yes	Yes	Yes	<24hrs	>18	>100	36.5-37.5	<90	<200	<0.5				>5	DAMA	1	0	0	0	0	0	0	0	0
45-65	Female	Urban	Clinically diagnosis	Unclassified	No	Yes	Yes	>7days	13-15	No	No	No	No	>24hrs	>18	>100	<36.5	90-100	<200	0.5-1.2				3.5-5	Dead	0	1	1	0	0	0	0	0	0
45-65	Male	Rural	Imaging	Ischemic	No	Yes	Yes	<7 days	13-15	Yes	Yes	Yes	Yes	>24hrs	>18	60-100	<36.5	90-100	<200	0.5-1.2				3.5-5	DAMA	0	0	0	1	1	1	0	0	0
<45	Male	Urban	Imaging	Ischemic	No	Yes	No	<7 days	13-15	Yes	Yes	Yes	Yes	>24hrs	>18	60-100	36.5-37.5	90-100	<200	0.5-1.2				3.5-5	Improved	0	0	0	0	1	0	0	0	0
<45	Male	Rural	Imaging	Ischemic	No	Yes	Yes	>7days	<8	No	Yes	Yes	Yes	<24hrs	>18	60-100	36.5-37.5	90-100	<200	0.5-1.2				3.5-5	Dead	0	1	1	0	1	0	0	0	0
45-65	Female	Rural	Imaging	Ischemic	No	Yes	No	<7 days	9-12	No	Yes	Yes	Yes	>24hrs	>18	>100	36.5-37.5	90-100	<200	0.5-1.2	<200	<150		3.5-5	DAMA	0	0	0	0	1	0	0	0	0
>65	Male	Urban	Imaging	Hemorrhagic	No	Yes	Yes	>7days	9-12	No	Yes	No	No	<24hrs	>18	60-100	36.5-37.5	90-100	<200	0.5-1.2				<3.5	Dead	1	1	0	0	1	0	0	0	0
45-65	Male	Urban	Clinically diagnosis	Unclassified	No	No	No	<7 days	13-15	No	No	No	No	<24hrs	>18	60-100	36.5-37.5	90-100	<200	0.5-1.2				3.5-5	Improved	0	0	0	0	0	0	0	0	0
45-65	Male	Rural	Clinically diagnosis	Unclassified	No	Yes	Yes	<7 days	13-15	Yes	No	No	No	<24hrs	>18	>100	36.5-37.5	<90	<200	0.5-1.2				<3.5	Dead	1	0	0	0	1	0	0	0	0
<45	Female	Rural	Imaging	Ischemic	No	No	No	<7 days	13-15	No	Yes	Yes	Yes	>24hrs	>18	60-100	36.5-37.5	90-100	<200	0.5-1.2				3.5-5	DAMA	0	0	0	0	0	0	0	0	0
45-65	Male	Rural	Imaging	Hemorrhagic	No	Yes	No	>7days	9-12	Yes	No	No	No	>24hrs	>18	60-100	<36.5	90-100	<200	0.5-1.2				3.5-5	Improved	0	0	0	0	1	0	0	0	0
<45	Male	Urban	Imaging	Ischemic	No	Yes	Yes	<7 days	13-15	Yes	No	No	No	>24hrs	>18	60-100	36.5-37.5	90-100	<200	0.5-1.2				3.5-5	Discharged with complication	0	0	0	0	1	0	0	0	0
>65	Female	Urban	Clinically diagnosis	Unclassified	No	Yes	No	<7 days	13-15	Yes	No	Yes	Yes	<24hrs	>18	60-100	36.5-37.5	<90	<200	0.5-1.2				3.5-5	DAMA	0	0	0	0	1	0	0	0	0
>65	Male	Urban	Imaging	Hemorrhagic	No	Yes	No	<7 days	13-15	Yes	Yes	No	No	>24hrs	>18	60-100	36.5-37.5	90-100	<200	0.5-1.2	<200	<150		3.5-5	Improved	0	0	0	0	1	0	0	0	0
45-65	Female	Rural	Clinically diagnosis	Unclassified	No	Yes	No	<7 days	13-15	Yes	Yes	No	No	>24hrs	>18	>100	36.5-37.5	<90	<200	0.5-1.2	>200	>150	<160	3.5-5	Improved	0	0	0	0	1	0	0	0	0
<45	Female	Rural	Imaging	Hemorrhagic	No	Yes	Yes	>7days	13-15	No	No	No	No	>24hrs	>18	60-100	<36.5	90-100	>200	0.5-1.2	<200	>150	<160	<3.5	Improved	1	0	0	0	1	0	0	0	0
45-65	Male	Rural	Imaging	Hemorrhagic	No	No	Yes	<7 days	13-15	No	No	No	No	<24hrs	>18	>100	<36.5	<90	<200	0.5-1.2	<200	<150	<160	3.5-5	DAMA	0	0	0	0	0	0	0	0	0
>65	Male	Rural	Imaging	Hemorrhagic	No	No	No	<7 days	9-12	No	No	No	No	>24hrs	12-18	<60	<36.5	<90	<200	<0.5	<200	<150	<160	3.5-5	Improved	0	0	0	0	0	0	0	0	0
>65	Male	Rural	Imaging	Ischemic	No	No	No	<7 days	13-15	Yes	No	Yes	Yes	>24hrs	>18	60-100	<36.5	90-100	<200	0.5-1.2	<200	<150	<160	3.5-5	Improved	0	0	0	0	0	0	0	0	0
<45	Male	Rural	Imaging	Hemorrhagic	No	No	No	>7days	13-15	No	No	No	No	>24hrs	>18	60-100	<36.5	<90	<200	0.5-1.2	>200	<150	<160	3.5-5	Improved	0	0	0	0	0	0	0	0	0
>65	Female	Urban	Imaging	Ischemic	No	Yes	No	>7days	13-15	Yes	No	Yes	Yes	>24hrs	>18	60-100	36.5-37.5	90-100	<200	<0.5	<200	>150		3.5-5	Improved	0	0	0	0	1	1	0	0	0
45-65	Female	Rural	Imaging	Ischemic	No	Yes	Yes	>7days	13-15	No	Yes	Yes	Yes	>24hrs	>18	60-100	<36.5	90-100	<200	<0.5				3.5-5	DAMA	0	0	0	1	0	0	0	0	0
<45	Male	Urban	Imaging	Hemorrhagic	No	Yes	No	>7days	13-15	Yes	No	No	No	<24hrs	>18	60-100	<36.5	90-100	<200	0.5-1.2	<200	>150		3.5-5	Improved	0	0	0	0	1	0	0	0	0
>65	Male	Rural	Clinically diagnosis	Unclassified	No	Yes	No	>7days	9-12	No	Yes	Yes	Yes	<24hrs	>18	60-100	36.5-37.5	90-100	<200	0.5-1.2	<200	<150	<160	<3.5	Improved	0	0	0	0	1	0	0	0	0
<45	Male	Rural	Clinically diagnosis	Unclassified	Yes	Yes	No	<7 days	9-12	Yes	No	Yes	Yes	<24hrs	>18	60-100	<36.5	90-100	<200	>1.2				3.5-5	Improved	0	0	0	0	0	1	0	0	0
>65	Female	Rural	Clinically diagnosis	Unclassified	No	Yes	Yes	<7 days	13-15	Yes	Yes	Yes	Yes	<24hrs	>18	60-100	36.5-37.5	90-100	<200	0.5-1.2	<200	<150	<160	3.5-5	Improved	1	0	0	0	1	0	0	0	0
<45	Female	Urban	Clinically diagnosis	Unclassified	No	No	Yes	<7 days	9-12	Yes	Yes	No	No	>24hrs	>18	60-100	36.5-37.5	90-100	<200	<0.5				3.5-5	DAMA	0	0	1	0	0	0	0	0	0
45-65	Female	Rural	Clinically diagnosis	Unclassified	Yes	Yes	Yes	>7days	9-12	Yes	No	No	No	>24hrs	>18	60-100	<36.5	90-100	>200	>1.2				<3.5	Improved	1	0	0	0	0	1	0	0	0
45-65	Male	Rural	Imaging	Hemorrhagic	No	Yes	Yes	<7 days	9-12	No	Yes	No	No	<24hrs	12-18	60-100	<36.5	90-100	<200	0.5-1.2				3.5-5	Improved	1	0	0	0	1	0	0	0	0
>65	Male	Urban	Imaging	Ischemic	Yes	Yes	Yes	<7 days	9-12	No	Yes	Yes	Yes	<24hrs	>18	60-100	36.5-37.5	<90	<200	0.5-1.2				3.5-5	Improved	1	0	0	0	0	0	0	0	0
<45	Male	Rural	Clinically diagnosis	Unclassified	No	Yes	No	<7 days	13-15	No	Yes	No	No	>24hrs	>18	60-100	>37.5	90-100	<200	0.5-1.2				<3.5	Improved	0	0	0	0	0	0	0	0	0
<45	Male	Urban	Imaging	Hemorrhagic	No	Yes	No	>7days	9-12	Yes	Yes	No	No	<24hrs	>18	>100	36.5-37.5	90-100	<200	0.5-1.2				3.5-5	Improved	0	0	0	0	1	0	0	0	0
45-65	Male	Urban	Imaging	Ischemic	No	Yes	No	>7days	9-12	No	Yes	Yes	Yes	<24hrs	>18	60-100	<36.5	90-100	<200	0.5-1.2				3.5-5	Discharged with complication	0	0	0	0	1	0	0	0	0
45-65	Male	Rural	Clinically diagnosis	Unclassified	No	Yes	No	>7days	9-12	Yes	Yes	Yes	Yes	>24hrs	>18	>100	<36.5	90-100	<200	0.5-1.2	<200	<150		<3.5	Improved	0	0	0	0	1	0	0	0	0
>65	Male	Urban	Clinically diagnosis	Unclassified	No	Yes	No	<7 days	9-12	Yes	Yes	Yes	Yes	<24hrs	>18	60-100	36.5-37.5	90-100	<200	0.5-1.2		<150		3.5-5	Improved	0	0	0	0	1	0	0	0	0
<45	Male	Rural	Clinically diagnosis	Unclassified	No	Yes	No	<7 days	9-12	Yes	No	No	No	>24hrs	>18	>100	<36.5	90-100	<200	0.5-1.2	<200			3.5-5	Improved	0	0	0	0	1	0	0	0	0
>65	Male	Urban	Imaging	Hemorrhagic	No	Yes	No	>7days	13-15	Yes	Yes	Yes	No	<24hrs	>18	60-100	<36.5	90-100	<200	0.5-1.2				3.5-5	Improved	0	0	0	0	1	0	0	0	0
45-65	Male	Urban	Imaging	Hemorrhagic	No	No	No	>7days	9-12	Yes	Yes	No	No	<24hrs	>18	60-100	<36.5	90-100	<200	0.5-1.2	<200	<150		3.5-5	Improved	0	0	0	0	0	0	0	0	0
<45	Female	Rural	Imaging	Hemorrhagic	No	Yes	No	<7 days	13-15	Yes	No	Yes	No	>24hrs	>18	60-100	36.5-37.5	90-100	<200	0.5-1.2	<200	<150		3.5-5	DAMA	0	0	0	0	1	0	0	0	0
45-65	Male	Rural	Imaging	Hemorrhagic	No	Yes	Yes	>7days	13-15	Yes	Yes	No	No	<24hrs	>18	60-100	36.5-37.5	90-100	<200	0.5-1.2	<200	<150		3.5-5	Improved	1	0	0	0	1	0	0	0	0
45-65	Male	Rural	Imaging	Hemorrhagic	No	Yes	No	<7 days	13-15	Yes	No	No	No	>24hrs	>18	60-100	36.5-37.5	90-100	<200	0.5-1.2	<200	<150		3.5-5	Improved	0	0	0	0	1	0	0	0	0
45-65	Male	Rural	Imaging	Ischemic	No	Yes	Yes	>7days	9-12	No	No	Yes	Yes	<24hrs	>18	60-100	<36.5	90-100	<200	0.5-1.2	<200	<150	<160	3.5-5	Improved	1	0	0	0	0	0	0	0	0
<45	Male	Rural	Imaging	Ischemic	No	No	No	<7 days	9-12	Yes	No	Yes	Yes	<24hrs	>18	60-100	<36.5	90-100	<200	<0.5	<200	<150	<160	3.5-5	Improved	0	0	0	0	0	0	0	0	0
45-65	Male	Rural	Imaging	Ischemic	No	Yes	No	>7days	9-12	No	No	Yes	Yes	>24hrs	>18	60-100	<36.5	90-100	>200	0.5-1.2	<200	<150	<160	3.5-5	Improved	0	0	0	0	0	0	0	0	0
<45	Male	Rural	Imaging	Hemorrhagic	No	Yes	No	<7 days	13-15	Yes	No	No	No	>24hrs	>18	60-100	36.5-37.5	90-100	<200	>1.2	<200	<150	<160	3.5-5	Discharged with complication	0	0	0	0	1	0	0	0	0
45-65	Female	Urban	Imaging	Hemorrhagic	No	No	No	<7 days	13-15	No	Yes	No	No	<24hrs	>18	>100	36.5-37.5	90-100	<200	0.5-1.2	>200	>150	>160	3.5-5	Improved	0	0	0	0	0	0	0	0	0
<45	Male	Rural	Imaging	Ischemic	Yes	Yes	No	<7 days	9-12	No	Yes	Yes	Yes	>24hrs	12-18	60-100	36.5-37.5	90-100	<200	0.5-1.2	<200	<150	<160	3.5-5	Improved	0	0	0	0	1	0	0	0	0
45-65	Male	Rural	Imaging	Hemorrhagic	No	Yes	Yes	<7 days	13-15	Yes	No	Yes	Yes	>24hrs	>18	>100	36.5-37.5	90-100	<200	0.5-1.2	<200	<150	<160	3.5-5	Improved	0	0	0	1	1	0	0	0	0
<45	Male	Rural	Imaging	Ischemic	Yes	Yes	Yes	<7 days	13-15	No	Yes	Yes	Yes	>24hrs	>18	>100	36.5-37.5	90-100	<200	>1.2	<200	<150	<160	3.5-5	DAMA	0	0	0	0	0	1	0	0	0
45-65	Female	Rural	Imaging	Ischemic	No	Yes	Yes	>7days	13-15	No	Yes	Yes	Yes	>24hrs	>18	60-100	<36.5	90-100	<200	0.5-1.2	<200	<150	<160	<3.5	Discharged with complication	0	0	0	0	0	0	0	0	0
>65	Female	Rural	Imaging	Hemorrhagic	No	Yes	No	<7 days	9-12	Yes	No	No	No	<24hrs	>18	60-100	<36.5	90-100	<200	>1.2	<200	>150	<160	<3.5	Improved	0	0	0	0	1	0	0	0	0
<45	Male	Rural	Imaging	Hemorrhagic	No	Yes	Yes	<7 days	13-15	Yes	No	No	No	>24hrs	>18	60-100	36.5-37.5	<90	<200	>1.2	<200	<150	<160	<3.5	DAMA	1	0	1	1	1	0	0	0	0
45-65	Female	Rural	Imaging	Ischemic	No	Yes	Yes	<7 days	13-15	Yes	No	Yes	Yes	<24hrs	>18	60-100	<36.5	90-100	<200	0.5-1.2	<200	>150	<160	3.5-5	Improved	0	0	0	0	1	0	0	0	0
45-65	Male	Rural	Imaging	Ischemic	Yes	Yes	Yes	>7days	9-12	Yes	No	Yes	Yes	>24hrs	>18	60-100	36.5-37.5	90-100	<200	0.5-1.2	<200	<150	<160	3.5-5	Discharged with complication	0	0	0	1	0	1	0	0	0
45-65	Female	Rural	Imaging	Hemorrhagic	No	Yes	Yes	>7days	<8	Yes	Yes	No	No	<24hrs	>18	>100	>37.5	90-100	<200	>1.2	>200	<150	<160	3.5-5	Improved	1	0	0	0	1	0	0	0	0
45-65	Female	Urban	Imaging	Ischemic	No	Yes	No	>7days	9-12	No	Yes	Yes	Yes	<24hrs	>18	>100	36.5-37.5	90-100	<200	0.5-1.2	>200	<150	<160	3.5-5	Improved	0	0	0	0	0	1	0	0	0
>65	Female	Rural	Imaging	Ischemic	No	No	No	<7 days	13-15	No	Yes	Yes	Yes	>24hrs	>18	60-100	<36.5	90-100	<200	0.5-1.2	<200	<150	<160	3.5-5	Improved	0	0	0	0	0	0	0	0	0
45-65	Male	Rural	Imaging	Ischemic	No	Yes	Yes	<7 days	13-15	No	No	Yes	Yes	>24hrs	>18	60-100	<36.5	<90	<200	0.5-1.2	<200	>150	<160	<3.5	DAMA	1	0	0	0	0	0	0	0	0
45-65	Male	Urban	Imaging	Hemorrhagic	No	Yes	Yes	<7 days	13-15	Yes	No	No	No	>24hrs	>18	60-100	<36.5	90-100	<200	>1.2	<200	>150	<160	<3.5	DAMA	0	0	0	0	1	0	0	0	0
<45	Female	Rural	Imaging	Hemorrhagic	No	Yes	Yes	>7days	13-15	Yes	No	No	No	>24hrs	>18	60-100	36.5-37.5	90-100	>200	0.5-1.2	<200	>150	<160	>5	Discharged with complication	0	0	0	0	1	0	0	0	0
>65	Female	Urban	Imaging	Ischemic	No	Yes	Yes	>7days	13-15	Yes	No	Yes	Yes	>24hrs	>18	60-100	<36.5	90-100	>200	0.5-1.2	>200	>150	<160	3.5-5	Improved	1	0	0	0	1	0	0	0	0
>65	Female	Urban	Clinically diagnosis	Unclassified	Yes	Yes	Yes	>7days	13-15	Yes	No	No	No	>24hrs	>18	60-100	36.5-37.5	90-100	<200	0.5-1.2	<200	<150	<160	3.5-5	Improved	0	0	0	0	1	0	0	0	0
45-65	Male	Urban	Clinically diagnosis	Unclassified	Yes	Yes	No	<7 days	13-15	Yes	No	Yes	Yes	<24hrs	>18	60-100	<36.5	90-100	<200	0.5-1.2	<200	<150	<160	3.5-5	Improved	0	0	0	0	1	0	0	0	0
45-65	Female	Urban	Imaging	Hemorrhagic	No	Yes	Yes	>7days	9-12	Yes	Yes	No	No	>24hrs	>18	>100	36.5-37.5	90-100	<200	0.5-1.2	>200	>150	<160	>5	Dead	1	0	0	0	1	0	0	0	0
45-65	Female	Rural	Imaging	Ischemic	Yes	Yes	Yes	<7 days	<8	Yes	No	No	No	<24hrs	>18	60-100	36.5-37.5	90-100	<200	>1.2	<200	<150	<160	>5	Improved	0	0	0	0	0	0	0	0	0
45-65	Female	Rural	Clinically diagnosis	Unclassified	No	Yes	No	<7 days	<8	Yes	No	No	No	<24hrs	12-18	60-100	36.5-37.5	90-100	<200	<0.5	<200	<150	<160	<3.5	DAMA	0	0	0	0	1	0	0	0	0
45-65	Male	Rural	Imaging	Hemorrhagic	No	No	Yes	<7 days	<8	No	No	No	No	<24hrs	>18	60-100	36.5-37.5	90-100	<200	<0.5	<200	<150	<160	3.5-5	DAMA	0	0	0	0	0	0	0	0	0
45-65	Male	Rural	Clinically diagnosis	Unclassified	No	Yes	Yes	<7 days	<8	No	Yes	No	No	>24hrs	>18	>100	36.5-37.5	<90	>200	>1.2	>200	>150	<160	3.5-5	Dead	1	0	0	0	0	0	0	0	0
<45	Male	Rural	Clinically diagnosis	Unclassified	No	No	Yes	<7 days	9-12	No	Yes	No	No	<24hrs	>18	>100	<36.5	90-100	<200	0.5-1.2	<200	<150	<160	3.5-5	Dead	0	1	0	0	0	0	0	0	0
>65	Male	Rural	Clinically diagnosis	Unclassified	No	Yes	Yes	<7 days	<8	No	No	No	No	<24hrs	>18	<60	36.5-37.5	90-100	<200	0.5-1.2	<200	>150	<160	3.5-5	Improved	0	0	0	0	1	0	0	0	0
45-65	Male	Rural	Imaging	Hemorrhagic	Yes	Yes	Yes	>7days	9-12	Yes	Yes	Yes	No	<24hrs	>18	60-100	36.5-37.5	90-100	<200	0.5-1.2	>200	>150	>160	<3.5	Improved	0	0	0	0	1	0	0	0	0
45-65	Female	Rural	Clinically diagnosis	Unclassified	No	No	Yes	<7 days	<8	Yes	No	No	No	>24hrs	>18	>100	36.5-37.5	90-100	<200	0.5-1.2	<200	<150	<160	3.5-5	DAMA	1	0	0	0	0	0	0	0	0
<45	Female	Rural	Clinically diagnosis	Unclassified	No	Yes	Yes	<7 days	<8	No	Yes	No	No	>24hrs	>18	<60	<36.5	90-100	<200	0.5-1.2	<200	<150	<160	3.5-5	Improved	0	0	0	0	0	0	0	0	0
45-65	Male	Urban	Imaging	Ischemic	No	Yes	No	<7 days	13-15	No	No	Yes	Yes	<24hrs	>18	60-100	<36.5	90-100	<200	0.5-1.2	<200	<150	<160	3.5-5	DAMA	0	0	0	0	1	0	0	0	0
>65	Female	Rural	Clinically diagnosis	Ischemic	Yes	Yes	Yes	<7 days	9-12	No	Yes	No	No	>24hrs	>18	<60	<36.5	<90	<200	>1.2	>200	>150	>160	>5	Dead	1	1	0	0	1	0	0	0	0
<45	Male	Urban	Imaging	Ischemic	No	Yes	No	<7 days	13-15	Yes	No	Yes	Yes	<24hrs	>18	>100	36.5-37.5	90-100	<200	0.5-1.2	>200	>150	>160	<3.5	Improved	0	0	0	0	1	0	0	0	0
45-65	Male	Rural	Clinically diagnosis	Unclassified	No	Yes	No	>7days	9-12	Yes	No	Yes	Yes	<24hrs	>18	60-100	36.5-37.5	90-100	<200	0.5-1.2	<200	<150	<160	3.5-5	Improved	0	0	0	0	1	0	0	0	0
<45	Male	Rural	Clinically diagnosis	Unclassified	No	No	No	<7 days	9-12	No	Yes	No	No	>24hrs	>18	60-100	36.5-37.5	90-100	<200	0.5-1.2				3.5-5	DAMA	0	0	0	0	0	0	0	0	0
45-65	Male	Rural	Imaging	Ischemic	Yes	Yes	No	<7 days	13-15	Yes	No	Yes	No	>24hrs	>18	>100	<36.5	90-100	<200	>1.2				3.5-5	Improved	0	0	0	0	1	0	0	0	0
45-65	Male	Rural	Imaging	Ischemic	Yes	Yes	No	>7days	9-12	No	Yes	Yes	Yes	>24hrs	>18	>100	36.5-37.5	90-100	<200	0.5-1.2	<200	<150		3.5-5	Improved	0	0	0	0	0	0	0	0	0
>65	Female	Rural	Imaging	Ischemic	No	No	No	<7 days	13-15	No	No	Yes	Yes	>24hrs	>18	60-100	36.5-37.5	90-100	<200	0.5-1.2	<200	<150		3.5-5	Improved	0	0	0	0	0	0	0	0	0
<45	Female	Rural	Imaging	Hemorrhagic	Yes	Yes	No	>7days	13-15	Yes	No	No	No	>24hrs	>18	60-100	36.5-37.5	90-100	<200	0.5-1.2				>5	Improved	0	0	0	0	1	1	0	0	0
45-65	Male	Rural	Imaging	Hemorrhagic	No	No	No	<7 days	13-15	Yes	No	No	No	<24hrs	>18	60-100	36.5-37.5	90-100	<200	0.5-1.2	<200	<150		3.5-5	DAMA	0	0	0	0	0	0	0	0	0
45-65	Male	Rural	Clinically diagnosis	Unclassified	Yes	No	Yes	>7days	13-15	No	Yes	Yes	Yes	>24hrs	>18	60-100	<36.5	90-100	<200	<0.5				3.5-5	Improved	0	0	0	0	0	0	0	0	0
45-65	Male	Rural	Imaging	Ischemic	No	Yes	No	>7days	13-15	Yes	Yes	Yes	Yes	>24hrs	>18	60-100	<36.5	90-100	<200	0.5-1.2	<200	<150	<160	3.5-5	Improved	0	0	0	0	1	0	0	0	0
45-65	Male	Rural	Imaging	Ischemic	No	No	No	<7 days	13-15	No	No	Yes	Yes	>24hrs	>18	60-100	36.5-37.5	90-100	<200	>1.2				3.5-5	Improved	0	0	0	0	0	0	0	0	0
<45	Male	Rural	Imaging	Hemorrhagic	Yes	Yes	Yes	<7 days	13-15	Yes	No	Yes	No	<24hrs	>18	60-100	36.5-37.5	90-100	<200	>1.2				3.5-5	Dead	1	0	0	0	1	1	0	0	0
45-65	Male	Rural	Imaging	Ischemic	No	No	Yes	<7 days	9-12	Yes	Yes	Yes	Yes	>24hrs	>18	>100	36.5-37.5	90-100	<200	0.5-1.2	<200	>150	<160	>5	DAMA	0	1	1	0	0	0	0	0	0
<45	Female	Rural	Imaging	Hemorrhagic	No	Yes	Yes	>7days	13-15	No	Yes	No	No	>24hrs	>18	60-100	<36.5	90-100	<200	0.5-1.2	<200	<150	<160	<3.5	Improved	0	0	0	0	0	0	0	0	0
45-65	Male	Urban	Clinically diagnosis	Ischemic	No	Yes	Yes	<7 days	13-15	No	Yes	Yes	Yes	>24hrs	>18	60-100	36.5-37.5	90-100	<200	0.5-1.2	<200	<150	<160	3.5-5	DAMA	0	0	0	0	0	0	0	0	0
>65	Male	Rural	Imaging	Hemorrhagic	No	Yes	Yes	>7days	13-15	Yes	Yes	Yes	Yes	>24hrs	>18	>100	>37.5	<90	<200	0.5-1.2	<200	<150	<160	>5	Improved	1	0	1	0	1	0	0	1	1
45-65	Male	Rural	Imaging	Ischemic	No	Yes	No	>7days	13-15	Yes	Yes	Yes	Yes	>24hrs	>18	60-100	36.5-37.5	90-100	<200	>1.2	<200	<150	<160	3.5-5	DAMA	0	0	0	0	1	0	0	1	1
<45	Male	Urban	Imaging	Ischemic	No	No	No	>7days	13-15	No	No	Yes	Yes	>24hrs	>18	60-100	<36.5	90-100	<200	0.5-1.2	<200	<150	<160	3.5-5	Improved	0	0	0	0	0	0	0	0	0
<45	Male	Rural	Imaging	Ischemic	No	No	Yes	>7days	13-15	No	Yes	Yes	Yes	>24hrs	>18	>100	36.5-37.5	90-100	<200	0.5-1.2	<200	<150	<160	3.5-5	DAMA	0	0	0	0	0	0	0	0	0
45-65	Male	Rural	Imaging	Ischemic	No	No	Yes	>7days	13-15	No	Yes	Yes	Yes	<24hrs	>18	60-100	<36.5	90-100	<200	0.5-1.2	<200	<150	<160	3.5-5	Improved	0	0	0	1	0	0	0	0	0
<45	Male	Urban	Imaging	Hemorrhagic	No	Yes	No	<7 days	13-15	Yes	No	Yes	No	>24hrs	>18	>100	<36.5	90-100	<200	0.5-1.2	<200	<150	<160	3.5-5	Improved	0	0	0	0	1	0	0	0	0
45-65	Male	Urban	Imaging	Hemorrhagic	No	Yes	No	<7 days	9-12	Yes	No	Yes	No	<24hrs	>18	60-100	<36.5	90-100	<200	0.5-1.2	>200	>150	<160	3.5-5	Improved	0	0	0	0	1	0	0	1	1
45-65	Male	Rural	Imaging	Hemorrhagic	No	Yes	No	<7 days	13-15	Yes	No	No	No	<24hrs	>18	60-100	36.5-37.5	90-100	<200	0.5-1.2	<200	<150	<160	<3.5	Improved	0	0	0	0	1	1	0	0	0
<45	Male	Rural	Imaging	Ischemic	No	Yes	No	>7days	13-15	Yes	Yes	Yes	Yes	<24hrs	>18	60-100	36.5-37.5	90-100	<200	<0.5	<200	<150	<160	3.5-5	Improved	0	0	0	0	0	1	0	0	0
>65	Female	Urban	Imaging	Ischemic	No	Yes	No	<7 days	13-15	No	Yes	Yes	Yes	<24hrs	>18	>100	<36.5	90-100	<200	0.5-1.2	<200	<150	<160	<3.5	DAMA	0	0	0	0	1	0	0	0	0
>65	Male	Rural	Clinically diagnosis	Ischemic	No	Yes	No	>7days	13-15	Yes	Yes	Yes	Yes	<24hrs	>18	60-100	<36.5	90-100	<200	0.5-1.2	<200	<150	<160	3.5-5	Improved	0	0	0	0	0	1	1	1	1
<45	Male	Rural	Imaging	Hemorrhagic	No	Yes	Yes	>7days	9-12	Yes	Yes	Yes	No	<24hrs	>18	60-100	>37.5	<90	<200	>1.2	<200	<150	<160	<3.5	Improved	1	0	0	0	1	0	1	0	0
45-65	Male	Rural	Imaging	Hemorrhagic	No	Yes	Yes	<7 days	13-15	Yes	No	Yes	No	>24hrs	>18	60-100	<36.5	90-100	<200	0.5-1.2	>200	<150	<160	<3.5	Improved	0	0	0	0	1	0	0	0	0
>65	Male	Urban	Imaging	Ischemic	No	Yes	Yes	>7days	13-15	Yes	Yes	Yes	Yes	<24hrs	>18	60-100	<36.5	90-100	<200	0.5-1.2	<200	<150	<160	3.5-5	Discharged with complication	0	0	0	0	0	1	0	1	1
45-65	Male	Rural	Imaging	Hemorrhagic	No	Yes	Yes	<7 days	13-15	Yes	Yes	Yes	No	<24hrs	>18	60-100	<36.5	90-100	<200	0.5-1.2	<200	<150	<160	3.5-5	Improved	0	0	0	0	1	0	0	0	0
<45	Male	Rural	Imaging	Ischemic	No	No	No	>7days	9-12	No	No	Yes	Yes	<24hrs	12-18	<60	<36.5	90-100	<200	0.5-1.2	<200	<150	<160	3.5-5	Improved	0	0	0	0	0	0	0	0	0
<45	Male	Rural	Imaging	Ischemic	No	No	Yes	<7 days	13-15	No	Yes	Yes	Yes	>24hrs	>18	60-100	36.5-37.5	90-100	<200	0.5-1.2	<200	>150	<160	3.5-5	Improved	0	0	0	1	0	0	0	0	0
45-65	Male	Urban	Imaging	Ischemic	No	Yes	Yes	<7 days	13-15	Yes	Yes	Yes	Yes	<24hrs	>18	60-100	>37.5	90-100	<200	0.5-1.2	<200	<150	<160	3.5-5	DAMA	1	0	0	0	1	0	0	0	0
>65	Male	Urban	Imaging	Ischemic	No	Yes	Yes	<7 days	9-12	No	No	Yes	Yes	>24hrs	>18	60-100	36.5-37.5	90-100	<200	0.5-1.2	<200	<150	<160	>5	DAMA	1	0	0	0	1	1	0	0	0
45-65	Male	Rural	Imaging	Hemorrhagic	No	Yes	Yes	<7 days	13-15	Yes	No	Yes	No	>24hrs	>18	60-100	<36.5	90-100	<200	0.5-1.2	<200	<150	<160	3.5-5	Improved	0	0	0	0	1	0	0	0	0
45-65	Female	Urban	Imaging	Hemorrhagic	No	Yes	No	<7 days	13-15	Yes	No	Yes	Yes	<24hrs	>18	60-100	36.5-37.5	90-100	<200	0.5-1.2	<200	<150	<160	3.5-5	Improved	0	0	0	0	1	0	0	1	1
>65	Male	Urban	Imaging	Ischemic	No	Yes	Yes	<7 days	13-15	Yes	Yes	Yes	Yes	<24hrs	>18	60-100	36.5-37.5	90-100	<200	0.5-1.2	<200	<150	<160	3.5-5	Improved	0	0	0	1	1	0	0	0	0
>65	Female	Urban	Imaging	Ischemic	No	Yes	Yes	<7 days	13-15	Yes	Yes	Yes	Yes	>24hrs	>18	60-100	>37.5	90-100	<200	>1.2	<200	<150	<160	<3.5	Improved	1	0	0	0	1	0	0	0	0
45-65	Female	Urban	Imaging	Ischemic	No	Yes	Yes	<7 days	<8	No	No	No	No	<24hrs	>18	60-100	>37.5	90-100	<200	0.5-1.2	<200	<150	<160	<3.5	Dead	1	0	0	0	1	0	0	1	1
45-65	Male	Rural	Imaging	Ischemic	No	Yes	Yes	<7 days	13-15	No	No	Yes	Yes	>24hrs	>18	>100	>37.5	90-100	<200	0.5-1.2	<200	<150	<160	3.5-5	DAMA	1	0	0	0	0	0	0	0	0
45-65	Female	Rural	Imaging	Ischemic	No	Yes	Yes	<7 days	<8	No	Yes	Yes	Yes	<24hrs	>18	60-100	36.5-37.5	90-100	<200	0.5-1.2	<200	<150	<160	3.5-5	DAMA	0	0	0	0	1	0	0	0	0
45-65	Male	Rural	Imaging	Hemorrhagic	No	Yes	Yes	>7days	13-15	Yes	Yes	No	No	<24hrs	>18	60-100	36.5-37.5	90-100	<200	0.5-1.2	<200	<150	<160	3.5-5	Improved	0	0	1	0	1	0	0	0	0
>65	Male	Rural	Imaging	Ischemic	No	No	Yes	<7 days	9-12	Yes	Yes	Yes	Yes	>24hrs	>18	>100	36.5-37.5	<90	<200	0.5-1.2	<200	<150	<160	3.5-5	Dead	1	0	0	0	0	0	0	0	0
45-65	Male	Urban	Imaging	Hemorrhagic	No	Yes	No	<7 days	9-12	Yes	No	No	No	<24hrs	>18	60-100	<36.5	90-100	>200	>1.2	<200	<150	<160	3.5-5	Improved	0	0	0	0	1	0	0	0	0
45-65	Male	Urban	Imaging	Hemorrhagic	No	Yes	Yes	>7days	<8	Yes	No	No	No	<24hrs	>18	60-100	36.5-37.5	90-100	<200	0.5-1.2	<200	>150	<160	3.5-5	Dead	0	0	0	1	1	0	0	0	0
<45	Male	Rural	Imaging	Hemorrhagic	No	Yes	No	<7 days	13-15	Yes	No	No	No	<24hrs	>18	60-100	<36.5	90-100	<200	0.5-1.2	<200	<150	<160	3.5-5	Improved	0	0	0	0	1	0	0	0	0
<45	Female	Urban	Imaging	Hemorrhagic	No	Yes	No	<7 days	13-15	Yes	No	No	No	<24hrs	>18	60-100	<36.5	90-100	<200	0.5-1.2	<200	<150	<160	3.5-5	Improved	0	0	0	0	1	0	0	0	0
45-65	Male	Rural	Imaging	Hemorrhagic	No	Yes	Yes	<7 days	9-12	No	No	No	No	<24hrs	>18	60-100	<36.5	90-100	<200	0.5-1.2	>200	>150	<160	3.5-5	Dead	0	0	0	0	1	0	0	0	0
45-65	Male	Rural	Imaging	Hemorrhagic	No	Yes	No	<7 days	13-15	Yes	No	No	No	<24hrs	>18	60-100	<36.5	90-100	<200	>1.2	<200	<150	<160	3.5-5	Discharged with complication	0	0	0	0	1	0	0	0	0
45-65	Male	Rural	Clinically diagnosis	Ischemic	No	Yes	No	<7 days	13-15	Yes	No	Yes	Yes	<24hrs	>18	60-100	<36.5	90-100	<200	0.5-1.2	<200	<150	<160	3.5-5	Improved	0	0	0	0	1	0	0	0	0
45-65	Male	Rural	Clinically diagnosis	Unclassified	No	Yes	Yes	<7 days	<8	No	No	No	No	<24hrs	>18	60-100	36.5-37.5	90-100	<200	0.5-1.2	<200	>150	<160	3.5-5	DAMA	0	0	0	0	1	0	0	0	0
>65	Female	Rural	Clinically diagnosis	Unclassified	Yes	Yes	No	<7 days	9-12	No	No	No	No	>24hrs	>18	60-100	<36.5	<90	<200	>1.2	<200	>150	<160	3.5-5	DAMA	0	0	0	0	0	0	0	0	0
>65	Female	Urban	Clinically diagnosis	Unclassified	No	Yes	Yes	<7 days	9-12	No	No	No	Yes	>24hrs	>18	>100	>37.5	<90	<200	<0.5	<200	<150	<160	3.5-5	Improved	1	0	1	0	0	1	0	0	0
45-65	Male	Rural	Imaging	Ischemic	Yes	Yes	Yes	<7 days	9-12	Yes	No	No	No	>24hrs	12-18	60-100	<36.5	90-100	<200	0.5-1.2				<3.5	DAMA	1	0	0	0	1	0	0	0	0
45-65	Female	Rural	Clinically diagnosis	Unclassified	No	No	No	>7days	13-15	No	Yes	No	No	>24hrs	>18	60-100	<36.5	90-100	<200	0.5-1.2				3.5-5	Improved	0	0	0	0	0	0	0	0	0
45-65	Male	Urban	Imaging	Ischemic	No	Yes	No	<7 days	13-15	Yes	No	Yes	Yes	<24hrs	>18	60-100	<36.5	90-100	<200	0.5-1.2				3.5-5	Improved	0	0	0	0	1	1	0	0	0
>65	Male	Rural	Clinically diagnosis	Unclassified	Yes	Yes	Yes	<7 days	<8	No	No	No	No	>24hrs	>18	60-100	<36.5	90-100	<200	0.5-1.2				3.5-5	Improved	0	0	0	0	1	0	0	0	0
>65	Male	Urban	Imaging	Hemorrhagic	Yes	Yes	No	<7 days	13-15	Yes	Yes	No	No	>24hrs	12-18	60-100	<36.5	90-100	<200	0.5-1.2				3.5-5	Improved	0	0	0	0	1	0	0	0	0
>65	Female	Urban	Clinically diagnosis	Unclassified	Yes	Yes	No	<7 days	13-15	Yes	No	No	No	<24hrs	>18	60-100	<36.5	90-100	<200	0.5-1.2				3.5-5	Improved	0	0	0	0	1	0	0	0	0
45-65	Male	Urban	Clinically diagnosis	Unclassified	No	No	Yes	<7 days	13-15	No	No	No	No	>24hrs	>18	60-100	<36.5	90-100	<200	0.5-1.2				3.5-5	Improved	0	0	0	1	0	0	0	0	0
<45	Male	Rural	Imaging	Hemorrhagic	Yes	Yes	No	>7days	9-12	Yes	Yes	No	No	>24hrs	>18	60-100	<36.5	90-100	<200	>1.2				3.5-5	Improved	0	0	0	0	1	0	0	0	0
<45	Female	Urban	Clinically diagnosis	Unclassified	No	No	No	>7days	13-15	No	Yes	No	No	>24hrs	>18	60-100	<36.5	90-100	<200	0.5-1.2	>200	>150	>160	3.5-5	Improved	0	0	0	0	0	0	0	0	0
45-65	Male	Rural	Imaging	Ischemic	No	Yes	No	<7 days	13-15	No	Yes	Yes	Yes	>24hrs	>18	60-100	>37.5	90-100	>200	0.5-1.2				3.5-5	Improved	0	0	0	0	0	1	0	0	0
>65	Male	Rural	Imaging	Hemorrhagic	No	Yes	No	<7 days	13-15	Yes	No	Yes	Yes	>24hrs	12-18	60-100	36.5-37.5	90-100	<200	0.5-1.2	<200	<150	<160	3.5-5	Improved	0	0	0	0	1	0	0	0	0
<45	Female	Rural	Imaging	Ischemic	Yes	Yes	Yes	<7 days	13-15	No	Yes	No	No	<24hrs	>18	>100	36.5-37.5	90-100	<200	>1.2				3.5-5	DAMA	1	0	0	0	0	1	0	0	0
45-65	Female	Urban	Imaging	Hemorrhagic	No	Yes	No	<7 days	13-15	Yes	No	No	No	<24hrs	>18	60-100	<36.5	90-100	<200	0.5-1.2				<3.5	Improved	0	0	0	0	1	0	0	0	0
45-65	Female	Urban	Imaging	Ischemic	Yes	Yes	Yes	<7 days	9-12	Yes	No	No	Yes	>24hrs	>18	60-100	<36.5	90-100	<200	0.5-1.2				3.5-5	Improved	0	0	1	0	1	0	0	0	0
>65	Male	Rural	Clinically diagnosis	Unclassified	Yes	Yes	Yes	<7 days	13-15	Yes	No	Yes	Yes	>24hrs	>18	60-100	36.5-37.5	90-100	<200	0.5-1.2				3.5-5	Improved	1	0	0	0	1	0	0	0	0
45-65	Female	Urban	Imaging	Ischemic	No	Yes	No	<7 days	13-15	Yes	Yes	Yes	Yes	>24hrs	>18	60-100	<36.5	90-100	<200	0.5-1.2				3.5-5	Improved	0	0	0	0	1	0	0	0	0
45-65	Male	Urban	Imaging	Ischemic	No	Yes	No	<7 days	13-15	Yes	No	Yes	Yes	>24hrs	>18	60-100	<36.5	90-100	<200	<0.5	<200	<150	<160	3.5-5	Improved	0	0	0	0	0	0	0	0	0
45-65	Male	Rural	Imaging	Ischemic	No	Yes	No	<7 days	13-15	Yes	No	Yes	Yes	>24hrs	>18	60-100	<36.5	90-100	<200	0.5-1.2				3.5-5	Improved	0	0	0	0	1	0	0	0	0
45-65	Female	Rural	Imaging	Ischemic	Yes	Yes	No	<7 days	13-15	Yes	No	Yes	Yes	>24hrs	>18	60-100	36.5-37.5	90-100	<200	0.5-1.2				3.5-5	Improved	0	0	0	0	1	0	0	0	0
45-65	Female	Rural	Imaging	Hemorrhagic	No	No	Yes	<7 days	13-15	Yes	No	Yes	No	>24hrs	>18	60-100	<36.5	90-100	<200	<0.5	<200	<150	<160	3.5-5	DAMA	1	0	0	0	0	0	0	0	0
45-65	Male	Rural	Imaging	Hemorrhagic	No	Yes	No	<7 days	13-15	Yes	No	No	No	<24hrs	>18	>100	36.5-37.5	90-100	<200	0.5-1.2	<200	<150	<160	<3.5	DAMA	0	0	0	0	1	0	0	0	0
45-65	Male	Rural	Imaging	Hemorrhagic	No	Yes	No	<7 days	9-12	Yes	No	No	No	<24hrs	>18	60-100	36.5-37.5	90-100	<200	0.5-1.2	<200	<150	<160	<3.5	DAMA	0	0	0	0	1	0	0	0	0
45-65	Female	Rural	Clinically diagnosis	Unclassified	Yes	Yes	No	<7 days	13-15	Yes	No	No	No	>24hrs	>18	60-100	36.5-37.5	90-100	<200	0.5-1.2	<200	<150	<160	3.5-5	Improved	0	0	0	0	1	0	0	0	0
45-65	Male	Rural	Clinically diagnosis	Unclassified	No	Yes	Yes	<7 days	13-15	No	Yes	No	No	>24hrs	>18	60-100	<36.5	90-100	<200	0.5-1.2	<200	<150	<160	<3.5	DAMA	0	0	0	0	1	0	0	0	0
<45	Female	Rural	Clinically diagnosis	Unclassified	No	No	Yes	>7days	9-12	No	Yes	No	No	<24hrs	>18	60-100	36.5-37.5	90-100	<200	0.5-1.2	<200	<150	<160	>5	Improved	1	0	1	0	0	0	0	0	0
45-65	Female	Rural	Imaging	Ischemic	No	Yes	No	<7 days	13-15	Yes	Yes	Yes	Yes	>24hrs	>18	>100	36.5-37.5	90-100	>200	0.5-1.2	<200	<150	<160	3.5-5	Improved	0	0	0	0	1	0	0	0	0
>65	Female	Rural	Imaging	Ischemic	No	Yes	Yes	>7days	9-12	Yes	No	Yes	No	<24hrs	>18	60-100	36.5-37.5	<90	<200	>1.2	<200	<150	<160	3.5-5	Improved	1	0	0	1	1	0	0	0	0
45-65	Male	Rural	Imaging	Hemorrhagic	No	No	Yes	<7 days	9-12	Yes	No	No	No	>24hrs	>18	>100	36.5-37.5	90-100	<200	0.5-1.2	<200	<150	<160	<3.5	DAMA	1	0	0	0	0	0	0	0	0
45-65	Male	Urban	Imaging	Ischemic	No	Yes	No	>7days	13-15	No	Yes	Yes	Yes	<24hrs	>18	60-100	<36.5	90-100	<200	0.5-1.2	<200	<150	<160	3.5-5	Improved	0	0	0	0	0	1	0	0	0
45-65	Male	Rural	Imaging	Ischemic	No	Yes	Yes	<7 days	13-15	No	Yes	Yes	Yes	<24hrs	>18	>100	<36.5	<90	<200	0.5-1.2	<200	<150	<160	3.5-5	DAMA	0	0	1	0	0	1	0	0	0
<45	Male	Rural	Imaging	Ischemic	No	No	No	<7 days	9-12	No	Yes	Yes	Yes	>24hrs	>18	60-100	36.5-37.5	90-100	<200	0.5-1.2	<200	<150	<160	3.5-5	DAMA	0	0	0	0	0	0	0	0	0
<45	Female	Rural	Clinically diagnosis	Hemorrhagic	No	Yes	No	<7 days	13-15	No	No	Yes	No	>24hrs	>18	60-100	<36.5	90-100	<200	0.5-1.2	<200	<150	<160	3.5-5	Discharged with complication	0	0	0	0	0	1	1	0	0
>65	Male	Rural	Imaging	Ischemic	No	Yes	No	>7days	13-15	No	No	Yes	Yes	>24hrs	>18	60-100	36.5-37.5	90-100	>200	0.5-1.2	<200	<150		3.5-5	Improved	0	0	0	0	0	0	0	0	0
45-65	Male	Urban	Clinically diagnosis	Hemorrhagic	No	Yes	Yes	>7days	9-12	Yes	No	Yes	No	>24hrs	>18	60-100	36.5-37.5	90-100	<200	0.5-1.2	<200	<150	<160	<3.5	DAMA	0	0	1	1	1	0	0	0	0
45-65	Male	Rural	Clinically diagnosis	Unclassified	Yes	Yes	No	<7 days	13-15	No	No	No	No	>24hrs	>18	60-100	<36.5	90-100	<200	0.5-1.2	>200	>150	<160	3.5-5	Improved	0	0	0	0	0	0	0	0	0
>65	Female	Rural	Imaging	Ischemic	Yes	Yes	Yes	>7days	9-12	Yes	Yes	Yes	Yes	>24hrs	>18	60-100	<36.5	90-100	<200	<0.5	<200	<150	<160	3.5-5	Improved	0	0	0	0	0	1	1	0	0
45-65	Male	Urban	Imaging	Hemorrhagic	No	No	Yes	<7 days	9-12	No	Yes	Yes	Yes	>24hrs	>18	>100	>37.5	90-100	<200	<0.5	<200	<150	<160	3.5-5	Improved	0	0	0	0	0	0	0	0	0
45-65	Male	Rural	Imaging	Hemorrhagic	No	Yes	No	>7days	13-15	Yes	No	No	No	<24hrs	>18	60-100	36.5-37.5	90-100	<200	0.5-1.2	<200	<150	<160	3.5-5	Discharged with complication	0	0	0	0	1	0	0	0	0
45-65	Female	Rural	Imaging	Ischemic	No	Yes	Yes	>7days	9-12	Yes	Yes	Yes	Yes	>24hrs	>18	60-100	>37.5	90-100	>200	0.5-1.2	<200	<150	<160	3.5-5	Dead	0	0	0	1	1	1	0	1	1
<45	Male	Rural	Imaging	Hemorrhagic	Yes	Yes	Yes	<7 days	9-12	Yes	Yes	No	No	<24hrs	>18	60-100	36.5-37.5	90-100	<200	>1.2	<200	<150	<160	<3.5	Discharged with complication	1	0	0	1	1	0	0	0	0
45-65	Male	Rural	Imaging	Ischemic	No	Yes	No	<7 days	9-12	No	No	Yes	Yes	>24hrs	>18	60-100	<36.5	90-100	<200	0.5-1.2	<200	<150	<160	>5	Improved	0	0	0	0	0	0	0	0	0
45-65	Female	Urban	Clinically diagnosis	Unclassified	Yes	No	No	<7 days	13-15	No	No	Yes	Yes	<24hrs	12-18	60-100	36.5-37.5	90-100	<200	0.5-1.2	<200	<150	<160	3.5-5	Improved	0	0	0	0	0	0	0	0	0
45-65	Male	Urban	Imaging	Ischemic	Yes	Yes	No	<7 days	13-15	Yes	No	Yes	Yes	>24hrs	>18	60-100	<36.5	90-100	<200	>1.2	<200	<150	<160	3.5-5	Improved	0	0	0	0	1	0	0	0	0
45-65	Female	Rural	Imaging	Ischemic	No	Yes	Yes	<7 days	13-15	No	Yes	Yes	Yes	<24hrs	>18	60-100	>37.5	90-100	<200	0.5-1.2	<200	<150	<160	3.5-5	Improved	1	0	1	0	0	0	0	0	0
45-65	Male	Urban	Clinically diagnosis	Unclassified	No	Yes	No	>7days	13-15	No	Yes	No	No	>24hrs	>18	>100	36.5-37.5	<90	<200	0.5-1.2	<200	<150	<160	3.5-5	Improved	0	0	0	0	0	0	0	0	0
45-65	Male	Urban	Imaging	Ischemic	No	Yes	No	<7 days	13-15	No	No	No	No	>24hrs	>18	60-100	<36.5	90-100	>200	>1.2	<200	<150	<160	>5	Improved	0	0	0	0	0	0	0	0	0
<45	Female	Urban	Imaging	Hemorrhagic	No	No	No	>7days	13-15	No	Yes	No	No	>24hrs	12-18	60-100	36.5-37.5	90-100	<200	<0.5	<200	<150	<160	3.5-5	Improved	0	0	0	0	0	0	0	0	0
<45	Female	Rural	Imaging	Ischemic	No	Yes	No	<7 days	9-12	No	Yes	No	Yes	>24hrs	>18	60-100	36.5-37.5	90-100	<200	0.5-1.2	>200	<150	<160	<3.5	Discharged with complication	0	0	0	0	0	0	0	0	0
>65	Male	Rural	Imaging	Ischemic	No	Yes	No	<7 days	13-15	Yes	Yes	Yes	Yes	>24hrs	>18	60-100	<36.5	90-100	<200	0.5-1.2	<200	<150	<160	3.5-5	Improved	0	0	0	0	1	1	0	0	0
45-65	Female	Rural	Imaging	Ischemic	No	Yes	No	<7 days	9-12	Yes	Yes	Yes	Yes	>24hrs	>18	60-100	36.5-37.5	<90	<200	0.5-1.2	<200	<150	<160	3.5-5	Improved	0	0	0	0	1	0	0	0	0
>65	Female	Rural	Imaging	Ischemic	No	Yes	Yes	>7days	9-12	Yes	No	Yes	No	<24hrs	>18	60-100	36.5-37.5	<90	<200	>1.2	>200	>150	<160	3.5-5	Dead	1	0	0	1	1	0	0	0	0
<45	Female	Rural	Imaging	Hemorrhagic	No	Yes	No	>7days	9-12	Yes	Yes	No	No	<24hrs	>18	60-100	<36.5	90-100	<200	0.5-1.2	<200	<150	<160	3.5-5	Improved	0	0	0	0	1	0	0	0	0
>65	Female	Rural	Imaging	Hemorrhagic	Yes	Yes	No	<7 days	13-15	Yes	No	Yes	No	>24hrs	>18	60-100	36.5-37.5	90-100	<200	0.5-1.2	<200	<150	<160	<3.5	Improved	0	0	0	0	1	0	0	0	0
45-65	Female	Urban	Imaging	Ischemic	No	Yes	Yes	>7days	13-15	Yes	Yes	Yes	Yes	<24hrs	>18	60-100	<36.5	90-100	<200	>1.2	<200	>150	<160	<3.5	Improved	0	0	1	0	0	1	0	0	0
<45	Male	Rural	Imaging	Ischemic	No	No	Yes	>7days	9-12	No	No	Yes	Yes	>24hrs	>18	60-100	36.5-37.5	90-100	<200	0.5-1.2	<200	<150	<160	3.5-5	Improved	0	0	0	0	0	0	0	0	0
>65	Male	Rural	Imaging	Hemorrhagic	No	Yes	Yes	<7 days	9-12	Yes	Yes	Yes	No	>24hrs	>18	60-100	36.5-37.5	90-100	<200	>1.2	<200	<150	>160	<3.5	Dead	1	0	1	0	0	1	0	0	0
>65	Female	Rural	Imaging	Ischemic	No	Yes	Yes	>7days	9-12	Yes	Yes	Yes	Yes	<24hrs	>18	60-100	<36.5	90-100	>200	0.5-1.2	>200	<150	>160	3.5-5	Improved	0	0	0	1	1	0	0	0	0
45-65	Female	Urban	Clinically diagnosis	Unclassified	No	Yes	No	<7 days	9-12	No	Yes	No	No	<24hrs	>18	<60	<36.5	90-100	<200	0.5-1.2	<200	<150	<160	3.5-5	Improved	0	0	0	0	0	1	0	0	0
<45	Female	Rural	Imaging	Hemorrhagic	No	Yes	Yes	<7 days	<8	No	No	No	No	<24hrs	>18	<60	<36.5	90-100	<200	>1.2	>200	>150	<160	3.5-5	Dead	1	0	0	0	1	0	0	0	0
45-65	Male	Rural	Imaging	Ischemic	No	Yes	Yes	<7 days	9-12	No	Yes	Yes	No	<24hrs	>18	>100	36.5-37.5	90-100	>200	>1.2	>200	>150	<160	3.5-5	Dead	0	0	1	0	1	1	0	0	0
<45	Female	Rural	Imaging	Ischemic	No	No	No	>7days	13-15	No	Yes	Yes	No	>24hrs	>18	60-100	36.5-37.5	90-100	<200	0.5-1.2	<200	<150	<160	3.5-5	Improved	0	0	0	0	0	0	0	0	0
<45	Male	Rural	Clinically diagnosis	Unclassified	Yes	Yes	Yes	<7 days	9-12	No	No	No	No	>24hrs	>18	60-100	36.5-37.5	90-100	<200	0.5-1.2	<200	<150	<160	3.5-5	Improved	0	0	0	0	0	0	0	0	0
>65	Male	Rural	Imaging	Ischemic	No	Yes	No	>7days	9-12	Yes	No	Yes	No	>24hrs	>18	60-100	36.5-37.5	90-100	<200	0.5-1.2	<200	<150	<160	>5	Improved	0	0	0	0	1	0	0	0	0
45-65	Male	Urban	Clinically diagnosis	Ischemic	Yes	Yes	No	>7days	13-15	Yes	No	Yes	Yes	>24hrs	>18	60-100	36.5-37.5	90-100	<200	0.5-1.2	<200	<150	<160	3.5-5	Improved	0	0	0	0	1	1	0	0	0
45-65	Female	Urban	Clinically diagnosis	Unclassified	No	Yes	No	>7days	13-15	Yes	No	No	No	>24hrs	>18	>100	36.5-37.5	90-100	<200	0.5-1.2	<200	<150	<160	3.5-5	Improved	0	0	0	0	1	0	0	0	0
>65	Female	Urban	Imaging	Ischemic	Yes	Yes	No	<7 days	13-15	Yes	No	Yes	Yes	>24hrs	>18	60-100	36.5-37.5	90-100	<200	<0.5	<200	<150	<160	3.5-5	Improved	0	0	0	0	1	0	0	1	1
>65	Female	Rural	Imaging	Hemorrhagic	No	Yes	Yes	<7 days	9-12	Yes	Yes	No	No	<24hrs	>18	>100	36.5-37.5	<90	<200	>1.2	<200	<150	<160	3.5-5	Improved	1	0	0	0	1	0	0	0	0
45-65	Male	Urban	Imaging	Ischemic	Yes	Yes	No	>7days	13-15	Yes	No	Yes	Yes	>24hrs	>18	60-100	<36.5	<90	<200	0.5-1.2	<200	>150	<160	3.5-5	Improved	0	0	0	0	1	0	0	0	0
45-65	Male	Urban	Imaging	Hemorrhagic	No	Yes	Yes	<7 days	9-12	Yes	No	No	Yes	>24hrs	>18	60-100	36.5-37.5	90-100	>200	0.5-1.2	>200	>150	<160	3.5-5	Dead	1	0	0	1	1	0	0	0	0
45-65	Female	Rural	Imaging	Hemorrhagic	Yes	Yes	No	<7 days	13-15	Yes	No	Yes	No	>24hrs	>18	60-100	>37.5	<90	<200	0.5-1.2	<200	<150	<160	3.5-5	Improved	0	0	0	0	1	0	0	0	0
45-65	Male	Rural	Imaging	Ischemic	Yes	Yes	No	>7days	9-12	Yes	No	Yes	Yes	>24hrs	>18	60-100	<36.5	90-100	<200	0.5-1.2	<200	<150	<160	3.5-5	Improved	0	0	0	0	1	0	0	0	0
<45	Female	Rural	Imaging	Ischemic	No	Yes	No	<7 days	13-15	Yes	Yes	Yes	Yes	<24hrs	>18	60-100	36.5-37.5	90-100	<200	0.5-1.2	<200	<150	<160	3.5-5	Improved	0	0	0	0	1	0	0	0	0
<45	Male	Urban	Imaging	Hemorrhagic	Yes	Yes	No	>7days	13-15	Yes	No	No	No	>24hrs	>18	60-100	36.5-37.5	90-100	<200	0.5-1.2	<200	<150	<160	3.5-5	Improved	0	0	0	0	1	0	0	0	0
45-65	Female	Rural	Imaging	Hemorrhagic	No	No	Yes	<7 days	13-15	No	No	No	No	<24hrs	>18	60-100	<36.5	90-100	<200	0.5-1.2	<200	<150	<160	3.5-5	Improved	0	0	0	0	0	0	0	0	0
>65	Female	Rural	Imaging	Hemorrhagic	No	Yes	Yes	<7 days	9-12	No	No	No	No	<24hrs	>18	60-100	<36.5	90-100	<200	0.5-1.2	<200	<150	<160	<3.5	Improved	0	0	0	0	0	0	0	0	0
45-65	Male	Rural	Imaging	Ischemic	No	Yes	No	<7 days	13-15	No	No	Yes	Yes	<24hrs	12-18	60-100	36.5-37.5	90-100	<200	0.5-1.2	<200	<150	<160	3.5-5	Improved	0	0	0	0	1	0	0	0	0
45-65	Female	Urban	Clinically diagnosis	Unclassified	No	Yes	Yes	<7 days	13-15	Yes	No	No	No	<24hrs	>18	>100	36.5-37.5	90-100	<200	0.5-1.2	<200	<150	<160	3.5-5	Improved	0	0	0	0	1	0	0	0	0
>65	Female	Rural	Clinically diagnosis	Unclassified	No	Yes	No	<7 days	9-12	Yes	No	No	No	<24hrs	>18	>100	36.5-37.5	90-100	<200	0.5-1.2	<200	>150	<160	3.5-5	DAMA	0	0	0	0	1	0	0	0	0
>65	Female	Rural	Clinically diagnosis	Hemorrhagic	Yes	Yes	No	<7 days	13-15	Yes	No	No	No	>24hrs	>18	>100	36.5-37.5	<90	<200	0.5-1.2	<200	<150	<160	<3.5	Improved	0	0	0	0	1	0	0	0	0
>65	Male	Urban	Imaging	Hemorrhagic	No	Yes	No	<7 days	13-15	Yes	Yes	No	Yes	>24hrs	>18	60-100	<36.5	90-100	<200	0.5-1.2	<200	<150	<160	<3.5	Improved	0	0	0	0	1	0	0	0	0
45-65	Male	Rural	Imaging	Ischemic	No	No	Yes	<7 days	13-15	No	No	Yes	Yes	>24hrs	>18	60-100	36.5-37.5	90-100	<200	0.5-1.2	<200	<150	<160	<3.5	Improved	0	0	1	1	0	0	0	0	0
45-65	Male	Rural	Clinically diagnosis	Unclassified	No	No	No	<7 days	13-15	No	No	Yes	Yes	>24hrs	>18	60-100	<36.5	90-100	<200	0.5-1.2	<200	<150	<160	3.5-5	DAMA	0	0	0	0	0	0	0	0	0
<45	Female	Urban	Imaging	Hemorrhagic	No	Yes	Yes	<7 days	<8	Yes	No	No	No	<24hrs	>18	>100	>37.5	<90	<200	0.5-1.2	>200	>150	<160	<3.5	Dead	1	0	0	0	1	0	0	0	0
45-65	Male	Rural	Clinically diagnosis	Unclassified	No	Yes	Yes	<7 days	<8	Yes	No	No	No	<24hrs	>18	>100	<36.5	90-100	<200	0.5-1.2	>200	>150	<160	<3.5	Dead	1	0	0	0	0	0	0	0	0
45-65	Male	Rural	Clinically diagnosis	Unclassified	No	Yes	Yes	>7days	9-12	Yes	Yes	Yes	No	>24hrs	>18	>100	36.5-37.5	<90	<200	0.5-1.2	<200	<150	<160	<3.5	Improved	0	0	0	0	1	0	0	0	0
45-65	Male	Rural	Clinically diagnosis	Unclassified	No	Yes	No	<7 days	13-15	Yes	No	No	No	<24hrs	>18	60-100	36.5-37.5	90-100	<200	0.5-1.2	<200	<150	<160	3.5-5	Improved	0	0	0	0	1	0	0	0	0
45-65	Male	Urban	Imaging	Hemorrhagic	No	Yes	No	<7 days	9-12	Yes	No	No	No	>24hrs	>18	>100	36.5-37.5	90-100	<200	0.5-1.2	<200	<150	<160	<3.5	DAMA	0	0	0	0	0	0	0	0	0
<45	Female	Urban	Clinically diagnosis	Unclassified	No	No	No	<7 days	13-15	No	Yes	No	Yes	<24hrs	>18	60-100	<36.5	90-100	<200	<0.5	<200	<150	<160	3.5-5	Improved	0	0	0	0	0	0	0	0	0
45-65	Male	Rural	Imaging	Hemorrhagic	No	No	Yes	<7 days	9-12	No	No	Yes	No	>24hrs	>18	60-100	<36.5	90-100	<200	0.5-1.2	<200	<150	<160	3.5-5	Improved	1	0	0	0	0	0	0	0	0
<45	Male	Rural	Clinically diagnosis	Unclassified	Yes	No	No	<7 days	9-12	No	No	Yes	Yes	<24hrs	>18	60-100	36.5-37.5	<90	<200	<0.5	<200	<150	<160	<3.5	Improved	0	0	0	0	0	0	0	0	0
>65	Male	Rural	Clinically diagnosis	Unclassified	No	Yes	No	<7 days	<8	Yes	No	Yes	Yes	<24hrs	>18	60-100	<36.5	90-100	<200	0.5-1.2	<200	<150	<160	3.5-5	Improved	0	0	0	0	1	1	0	0	0
45-65	Male	Rural	Imaging	Ischemic	No	Yes	Yes	<7 days	<8	Yes	No	Yes	Yes	>24hrs	>18	60-100	36.5-37.5	<90	<200	>1.2	>200	>150	<160	<3.5	Dead	0	1	0	0	0	0	0	0	0
45-65	Male	Rural	Imaging	Ischemic	No	Yes	No	<7 days	13-15	No	Yes	Yes	Yes	>24hrs	>18	60-100	<36.5	90-100	<200	>1.2				>5	Improved	0	0	0	0	0	0	0	0	0
<45	Male	Rural	Imaging	Ischemic	No	Yes	No	>7days	13-15	Yes	Yes	Yes	Yes	>24hrs	>18	60-100	36.5-37.5	90-100	<200	0.5-1.2	>200	<150	<160	3.5-5	Improved	0	0	0	0	1	1	0	0	0
>65	Female	Rural	Clinically diagnosis	Unclassified	Yes	No	No	<7 days	13-15	No	No	Yes	Yes	>24hrs	>18	60-100	36.5-37.5	90-100	<200	0.5-1.2	<200	<150	<160	3.5-5	Improved	0	0	0	0	0	0	0	0	0
45-65	Female	Rural	Clinically diagnosis	Unclassified	No	Yes	No	<7 days	9-12	Yes	Yes	Yes	Yes	>24hrs	>18	60-100	<36.5	90-100	<200	0.5-1.2				3.5-5	Improved	0	0	0	0	1	0	0	0	0
45-65	Male	Rural	Clinically diagnosis	Unclassified	Yes	No	No	<7 days	9-12	No	No	No	No	<24hrs	>18	<60	<36.5	90-100	<200	0.5-1.2				>5	Improved	0	0	0	0	0	0	0	0	0
45-65	Male	Rural	Clinically diagnosis	Unclassified	No	No	Yes	<7 days	9-12	No	No	Yes	Yes	>24hrs	>18	60-100	36.5-37.5	<90	<200	0.5-1.2				3.5-5	DAMA	1	0	0	0	0	0	0	0	0
>65	Male	Urban	Clinically diagnosis	Unclassified	No	Yes	Yes	>7days	13-15	No	Yes	Yes	Yes	>24hrs	>18	60-100	<36.5	<90	<200	0.5-1.2				<3.5	Improved	1	0	0	0	1	0	0	0	0
<45	Male	Urban	Clinically diagnosis	Unclassified	No	Yes	No	<7 days	9-12	Yes	Yes	Yes	Yes	>24hrs	>18	60-100	<36.5	90-100	<200	0.5-1.2				3.5-5	Improved	0	0	0	0	1	0	0	0	0
<45	Female	Rural	Clinically diagnosis	Unclassified	No	Yes	Yes	<7 days	9-12	Yes	No	No	No	<24hrs	>18	60-100	<36.5	90-100	<200	0.5-1.2				<3.5	Dead	1	0	0	0	1	0	1	0	0
45-65	Male	Urban	Clinically diagnosis	Unclassified	No	Yes	No	<7 days	9-12	Yes	Yes	Yes	No	<24hrs	>18	60-100	36.5-37.5	90-100	<200	0.5-1.2	<200	>150	<160	3.5-5	Improved	0	0	0	0	1	0	0	0	0
45-65	Male	Rural	Clinically diagnosis	Unclassified	No	No	Yes	<7 days	9-12	No	No	No	No	>24hrs	>18	60-100	36.5-37.5	90-100	<200	0.5-1.2				3.5-5	Improved	1	0	0	0	0	0	0	0	0
45-65	Male	Urban	Clinically diagnosis	Unclassified	No	No	No	>7days	13-15	No	Yes	Yes	Yes	<24hrs	>18	60-100	<36.5	90-100	<200	<0.5	<200	<150		<3.5	Improved	0	0	0	0	0	0	0	0	0
45-65	Male	Rural	Imaging	Hemorrhagic	No	Yes	No	<7 days	9-12	Yes	No	Yes	No	>24hrs	>18	60-100	<36.5	90-100	<200	0.5-1.2				3.5-5	Discharged with complication	0	0	0	0	1	0	0	0	0
<45	Female	Rural	Imaging	Hemorrhagic	No	Yes	No	<7 days	13-15	No	No	Yes	No	>24hrs	>18	>100	<36.5	90-100	<200	0.5-1.2				3.5-5	Improved	0	0	0	0	0	1	1	0	0
<45	Male	Rural	Imaging	Ischemic	No	No	No	<7 days	13-15	No	Yes	Yes	Yes	>24hrs	>18	60-100	<36.5	90-100	<200	0.5-1.2	<200	<150	<160	3.5-5	DAMA	0	0	0	0	0	0	0	0	0
>65	Female	Rural	Imaging	Hemorrhagic	Yes	Yes	No	<7 days	13-15	Yes	No	No	No	<24hrs	>18	60-100	<36.5	90-100	<200	0.5-1.2				3.5-5	Improved	0	0	0	0	1	0	0	0	0
<45	Male	Rural	Clinically diagnosis	Unclassified	No	Yes	No	<7 days	13-15	Yes	No	No	No	>24hrs	>18	>100	<36.5	90-100	<200	0.5-1.2	<200	>150		3.5-5	Improved	0	0	0	0	1	0	0	0	0
<45	Male	Rural	Clinically diagnosis	Unclassified	No	Yes	Yes	>7days	9-12	Yes	Yes	Yes	No	<24hrs	>18	60-100	36.5-37.5	90-100	<200	>1.2	<200	<150		3.5-5	Dead	1	0	0	0	1	1	0	0	0
45-65	Male	Urban	Imaging	Ischemic	No	Yes	No	>7days	13-15	No	Yes	Yes	Yes	>24hrs	>18	60-100	<36.5	90-100	<200	0.5-1.2	<200	<150		3.5-5	DAMA	0	0	0	0	0	1	0	0	0
<45	Male	Urban	Imaging	Ischemic	No	No	No	>7days	13-15	No	No	Yes	Yes	>24hrs	>18	>100	<36.5	90-100	<200	0.5-1.2	<200			3.5-5	Improved	0	0	0	0	0	0	0	0	0
45-65	Male	Rural	Imaging	Hemorrhagic	No	No	No	<7 days	13-15	Yes	Yes	No	No	<24hrs	>18	60-100	<36.5	90-100	<200	0.5-1.2	<200	<150		3.5-5	DAMA	0	0	0	0	0	0	0	0	0
45-65	Male	Urban	Clinically diagnosis	Unclassified	No	Yes	Yes	<7 days	13-15	No	No	Yes	Yes	>24hrs	>18	60-100	<36.5	90-100	<200	0.5-1.2				3.5-5	DAMA	0	0	0	0	0	0	0	0	0
45-65	Male	Rural	Imaging	Ischemic	No	Yes	Yes	<7 days	13-15	Yes	Yes	Yes	Yes	<24hrs	>18	60-100	<36.5	90-100	<200	<0.5				3.5-5	Discharged with complication	0	0	0	1	1	0	0	0	0
>65	Female	Rural	Imaging	Ischemic	No	Yes	No	<7 days	9-12	Yes	Yes	Yes	Yes	<24hrs	>18	60-100	36.5-37.5	90-100	<200	0.5-1.2	<200	<150		3.5-5	Improved	0	0	0	0	1	0	0	0	0
<45	Male	Urban	Imaging	Hemorrhagic	No	No	Yes	<7 days	9-12	No	Yes	Yes	Yes	<24hrs	>18	60-100	>37.5	90-100	<200	0.5-1.2	<200	<150	<160	3.5-5	Improved	0	0	0	0	0	0	0	0	0
<45	Male	Rural	Imaging	Ischemic	No	Yes	No	>7days	13-15	No	Yes	Yes	Yes	>24hrs	>18	60-100	36.5-37.5	90-100	<200	0.5-1.2				3.5-5	DAMA	0	0	0	0	0	1	0	0	0
45-65	Male	Rural	Clinically diagnosis	Unclassified	No	No	Yes	<7 days	13-15	No	Yes	Yes	Yes	<24hrs	12-18	60-100	<36.5	90-100	<200	<0.5	<200	<150		3.5-5	Improved	0	0	0	0	0	0	0	0	0
45-65	Male	Urban	Imaging	Ischemic	No	Yes	No	>7days	13-15	Yes	Yes	Yes	Yes	<24hrs	>18	60-100	36.5-37.5	<90	<200	>1.2	<200	<150		3.5-5	DAMA	0	0	0	0	1	1	0	0	0
45-65	Male	Urban	Imaging	Ischemic	Yes	Yes	No	<7 days	13-15	No	Yes	Yes	Yes	<24hrs	>18	60-100	36.5-37.5	90-100	<200	0.5-1.2	>200	<150	<160	3.5-5	Improved	0	0	0	0	1	0	0	0	0
45-65	Male	Rural	Clinically diagnosis	Unclassified	No	Yes	Yes	<7 days	9-12	No	No	No	No	<24hrs	12-18	>100	36.5-37.5	<90	<200	>1.2				3.5-5	Dead	0	1	0	0	0	0	0	0	0
45-65	Male	Rural	Imaging	Ischemic	No	No	No	<7 days	13-15	No	Yes	Yes	Yes	>24hrs	>18	60-100	<36.5	90-100	<200	<0.5	<200	<150	<160	3.5-5	Improved	0	0	0	0	0	0	0	0	0
>65	Male	Rural	Imaging	Ischemic	No	Yes	Yes	<7 days	<8	No	Yes	Yes	Yes	>24hrs	>18	>100	36.5-37.5	90-100	>200	0.5-1.2	<200	<150	<160	3.5-5	Improved	0	0	0	0	0	0	0	0	0
45-65	Male	Rural	Imaging	Hemorrhagic	No	Yes	No	<7 days	13-15	Yes	No	No	No	>24hrs	>18	60-100	<36.5	90-100	<200	0.5-1.2	<200	<150	<160	>5	DAMA	0	0	0	0	1	0	0	0	0
45-65	Male	Rural	Imaging	Hemorrhagic	No	No	No	<7 days	13-15	Yes	Yes	No	No	>24hrs	>18	>100	36.5-37.5	90-100	<200	0.5-1.2	<200	<150	<160	3.5-5	Improved	0	0	0	0	0	0	0	0	0
45-65	Male	Urban	Imaging	Ischemic	No	No	Yes	>7days	13-15	Yes	Yes	Yes	Yes	>24hrs	>18	60-100	<36.5	90-100	<200	0.5-1.2	<200	<150	<160	3.5-5	Improved	0	0	0	0	0	0	0	0	0
45-65	Male	Rural	Imaging	Ischemic	No	No	No	<7 days	13-15	Yes	Yes	Yes	Yes	<24hrs	>18	60-100	<36.5	90-100	<200	0.5-1.2	<200	<150	<160	3.5-5	DAMA	0	0	0	0	0	0	0	0	0
45-65	Male	Rural	Clinically diagnosis	Ischemic	No	No	No	<7 days	13-15	No	No	Yes	No	<24hrs	>18	60-100	36.5-37.5	90-100	<200	0.5-1.2	<200	<150	<160	3.5-5	DAMA	0	0	0	0	0	0	0	0	0
45-65	Male	Urban	Clinically diagnosis	Ischemic	No	No	No	<7 days	9-12	Yes	Yes	Yes	Yes	>24hrs	>18	60-100	36.5-37.5	<90	<200	0.5-1.2	<200	<150	<160	3.5-5	DAMA	0	0	0	0	0	0	0	0	0
45-65	Male	Rural	Imaging	Hemorrhagic	No	Yes	No	>7days	9-12	Yes	No	No	No	>24hrs	>18	60-100	36.5-37.5	90-100	<200	>1.2	<200	<150	<160	3.5-5	Improved	0	0	0	0	0	0	0	0	0
45-65	Male	Urban	Imaging	Hemorrhagic	No	Yes	Yes	<7 days	9-12	Yes	Yes	Yes	Yes	<24hrs	>18	60-100	36.5-37.5	90-100	<200	0.5-1.2	<200	<150	<160	3.5-5	Improved	1	0	0	0	1	0	0	0	0
>65	Female	Rural	Imaging	Hemorrhagic	No	Yes	Yes	>7days	<8	Yes	Yes	Yes	Yes	>24hrs	>18	60-100	36.5-37.5	90-100	>200	>1.2	>200	>150	<160	3.5-5	Dead	1	0	0	1	1	0	0	0	0
>65	Male	Urban	Clinically diagnosis	Unclassified	No	Yes	Yes	<7 days	<8	Yes	Yes	Yes	Yes	<24hrs	>18	>100	36.5-37.5	<90	<200	0.5-1.2	<200	<150	<160	3.5-5	Dead	1	1	0	1	1	1	1	0	0
45-65	Male	Rural	Imaging	Ischemic	No	Yes	Yes	<7 days	9-12	No	Yes	No	No	>24hrs	>18	60-100	<36.5	90-100	<200	0.5-1.2	<200	<150	<160	3.5-5	DAMA	1	0	0	0	0	0	0	0	0
<45	Male	Urban	Clinically diagnosis	Hemorrhagic	Yes	Yes	Yes	>7days	13-15	Yes	Yes	No	No	<24hrs	>18	>100	<36.5	90-100	<200	0.5-1.2	<200	<150	<160	3.5-5	Improved	0	0	0	0	1	0	0	0	0
45-65	Male	Rural	Clinically diagnosis	Unclassified	No	No	Yes	<7 days	9-12	No	No	No	No	<24hrs	>18	>100	36.5-37.5	90-100	<200	0.5-1.2	<200	>150	<160	>5	Improved	1	0	0	0	0	0	0	0	0
>65	Male	Rural	Clinically diagnosis	Unclassified	No	Yes	Yes	>7days	<8	Yes	No	Yes	Yes	<24hrs	>18	>100	36.5-37.5	90-100	<200	0.5-1.2	<200	<150	<160	3.5-5	Improved	0	0	0	0	1	0	0	0	0
45-65	Male	Urban	Clinically diagnosis	Unclassified	No	Yes	No	>7days	<8	Yes	No	Yes	No	<24hrs	>18	60-100	36.5-37.5	90-100	<200	0.5-1.2	>200	>150	<160	3.5-5	Discharged with complication	0	0	0	0	1	1	0	0	0
<45	Female	Rural	Clinically diagnosis	Unclassified	No	Yes	Yes	<7 days	9-12	No	No	Yes	Yes	>24hrs	>18	>100	<36.5	90-100	>200	0.5-1.2	<200	<150	<160	3.5-5	Improved	0	0	1	0	0	0	0	0	0
<45	Male	Rural	Imaging	Hemorrhagic	No	No	Yes	>7days	<8	Yes	Yes	Yes	Yes	<24hrs	12-18	60-100	<36.5	90-100	<200	0.5-1.2	<200	<150	<160	3.5-5	Improved	0	0	0	0	0	0	0	0	0
>65	Female	Rural	Imaging	Ischemic	No	Yes	Yes	>7days	9-12	Yes	Yes	Yes	Yes	>24hrs	>18	60-100	<36.5	90-100	<200	<0.5	<200	<150	<160	3.5-5	Discharged with complication	0	0	0	0	0	1	1	0	0
<45	Male	Rural	Imaging	Hemorrhagic	No	Yes	Yes	<7 days	13-15	No	No	No	No	>24hrs	>18	60-100	>37.5	90-100	<200	0.5-1.2	<200	<150	<160	3.5-5	Improved	0	0	0	0	0	0	0	0	0
<45	Female	Rural	Imaging	Hemorrhagic	No	Yes	No	<7 days	13-15	Yes	No	Yes	No	<24hrs	>18	60-100	<36.5	90-100	<200	0.5-1.2	<200	<150	<160	3.5-5	DAMA	0	0	0	0	1	0	0	0	0
>65	Male	Urban	Imaging	Hemorrhagic	No	Yes	Yes	>7days	9-12	Yes	Yes	No	No	>24hrs	>18	60-100	36.5-37.5	90-100	<200	0.5-1.2	<200	<150	<160	<3.5	Improved	0	0	0	0	1	0	0	0	0
<45	Female	Urban	Imaging	Hemorrhagic	No	Yes	Yes	<7 days	<8	Yes	No	No	No	<24hrs	>18	>100	36.5-37.5	90-100	<200	>1.2	<200	<150	<160	3.5-5	Dead	1	0	0	0	1	0	0	0	0
45-65	Female	Rural	Imaging	Ischemic	No	No	No	<7 days	13-15	No	No	Yes	Yes	>24hrs	>18	60-100	<36.5	90-100	<200	0.5-1.2	<200	<150	<160	3.5-5	DAMA	0	0	0	0	0	0	0	0	0
>65	Male	Rural	Imaging	Ischemic	No	Yes	No	>7days	13-15	Yes	No	Yes	Yes	<24hrs	>18	60-100	<36.5	90-100	<200	0.5-1.2	<200	<150	<160	3.5-5	Improved	0	0	0	0	1	0	0	0	0
<45	Female	Urban	Clinically diagnosis	Unclassified	No	Yes	No	<7 days	13-15	Yes	Yes	Yes	Yes	<24hrs	>18	>100	36.5-37.5	90-100	<200	0.5-1.2	<200	<150	<160	3.5-5	Improved	0	0	0	0	1	0	0	0	0
<45	Female	Rural	Imaging	Hemorrhagic	No	Yes	Yes	<7 days	<8	Yes	No	No	No	<24hrs	>18	>100	36.5-37.5	<90	<200	>1.2	>200	>150	<160	3.5-5	Dead	0	1	0	0	1	0	0	0	0
>65	Female	Rural	Imaging	Hemorrhagic	No	Yes	No	<7 days	13-15	Yes	No	Yes	Yes	>24hrs	>18	>100	36.5-37.5	90-100	<200	<0.5	<200	<150	<160	3.5-5	Improved	0	0	0	0	1	0	0	0	0
<45	Female	Rural	Clinically diagnosis	Unclassified	No	No	Yes	<7 days	13-15	No	No	Yes	Yes	<24hrs	>18	>100	36.5-37.5	90-100	<200	0.5-1.2	<200	<150	<160	3.5-5	Improved	0	0	0	1	0	0	0	0	0
<45	Female	Rural	Imaging	Hemorrhagic	No	Yes	No	<7 days	9-12	Yes	Yes	Yes	Yes	>24hrs	>18	>100	<36.5	90-100	<200	0.5-1.2	<200	<150	<160	3.5-5	Improved	0	0	0	0	1	0	0	0	0
45-65	Male	Rural	Imaging	Ischemic	Yes	No	Yes	>7days	13-15	No	No	No	No	>24hrs	>18	60-100	36.5-37.5	90-100	<200	<0.5	<200	<150	<160	>5	Improved	0	0	0	1	0	0	0	0	0
>65	Male	Rural	Imaging	Hemorrhagic	No	No	No	<7 days	13-15	Yes	No	No	Yes	>24hrs	>18	60-100	36.5-37.5	90-100	<200	0.5-1.2	<200	<150	<160	>5	Improved	0	0	0	0	0	0	0	0	0
<45	Female	Urban	Clinically diagnosis	Unclassified	Yes	No	No	>7days	13-15	Yes	Yes	No	No	<24hrs	>18	60-100	36.5-37.5	90-100	<200	0.5-1.2	<200	<150	<160	3.5-5	Improved	0	0	0	0	0	0	0	0	0
<45	Male	Rural	Imaging	Hemorrhagic	No	No	Yes	<7 days	9-12	Yes	No	No	Yes	<24hrs	>18	60-100	36.5-37.5	90-100	<200	0.5-1.2	<200	<150	<160	3.5-5	Improved	0	0	0	0	0	0	0	0	0
<45	Female	Rural	Imaging	Hemorrhagic	No	Yes	Yes	<7 days	9-12	Yes	Yes	Yes	Yes	<24hrs	>18	>100	36.5-37.5	90-100	<200	0.5-1.2	>200	>150	<160	3.5-5	Improved	0	0	0	0	1	0	0	0	0
45-65	Female	Urban	Imaging	Ischemic	No	Yes	No	<7 days	9-12	Yes	No	Yes	Yes	>24hrs	>18	60-100	36.5-37.5	90-100	<200	0.5-1.2	<200	<150	<160	3.5-5	Improved	0	0	0	0	1	0	0	0	0
>65	Male	Rural	Imaging	Ischemic	No	Yes	Yes	<7 days	9-12	Yes	Yes	Yes	Yes	<24hrs	>18	60-100	<36.5	90-100	<200	0.5-1.2	<200	<150	<160	3.5-5	Dead	1	0	0	1	1	0	0	1	1
45-65	Male	Urban	Imaging	Hemorrhagic	No	Yes	No	>7days	9-12	Yes	No	Yes	Yes	>24hrs	>18	60-100	36.5-37.5	90-100	<200	0.5-1.2	<200	<150	<160	3.5-5	Improved	0	0	0	0	1	0	0	0	0
>65	Female	Rural	Imaging	Hemorrhagic	No	Yes	Yes	<7 days	<8	Yes	No	No	No	>24hrs	>18	>100	36.5-37.5	90-100	>200	>1.2	>200	>150	<160	<3.5	Dead	0	1	0	0	1	0	0	0	0
>65	Male	Urban	Imaging	Hemorrhagic	No	No	No	<7 days	9-12	Yes	Yes	Yes	Yes	>24hrs	>18	60-100	<36.5	90-100	<200	0.5-1.2	>200	<150	<160	3.5-5	Improved	0	0	0	0	0	0	0	0	0
>65	Male	Rural	Imaging	Ischemic	No	Yes	Yes	>7days	<8	Yes	Yes	Yes	Yes	<24hrs	>18	>100	36.5-37.5	<90	<200	0.5-1.2	<200	<150	<160	3.5-5	Dead	1	0	0	0	1	0	0	1	1
>65	Female	Urban	Clinically diagnosis	Unclassified	Yes	No	No	>7days	13-15	Yes	Yes	Yes	Yes	<24hrs	>18	60-100	<36.5	90-100	<200	0.5-1.2	<200	<150	<160	3.5-5	Improved	0	0	0	0	0	0	0	0	0
45-65	Female	Rural	Imaging	Ischemic	No	No	No	<7 days	13-15	Yes	No	No	No	>24hrs	>18	60-100	36.5-37.5	90-100	<200	0.5-1.2	<200	<150	<160	<3.5	Improved	0	0	0	0	0	0	0	0	0
45-65	Male	Rural	Imaging	Hemorrhagic	No	Yes	No	>7days	13-15	No	Yes	Yes	Yes	>24hrs	>18	60-100	<36.5	90-100	<200	0.5-1.2	<200	<150	<160	3.5-5	Improved	0	0	0	0	1	0	0	0	0
>65	Male	Urban	Imaging	Ischemic	No	Yes	Yes	<7 days	9-12	Yes	No	Yes	Yes	>24hrs	>18	60-100	<36.5	90-100	<200	0.5-1.2	<200	<150	<160	3.5-5	DAMA	0	0	0	0	1	0	0	0	0
45-65	Male	Urban	Clinically diagnosis	Unclassified	Yes	No	No	<7 days	13-15	No	No	Yes	Yes	>24hrs	>18	60-100	36.5-37.5	90-100	<200	>1.2	<200	<150	<160	3.5-5	Improved	0	0	0	0	0	0	0	0	0
45-65	Male	Urban	Imaging	Hemorrhagic	No	Yes	No	>7days	13-15	Yes	No	Yes	Yes	>24hrs	>18	60-100	<36.5	90-100	<200	0.5-1.2	<200	<150	<160	3.5-5	Improved	0	0	0	0	1	0	0	0	0
>65	Male	Urban	Imaging	Ischemic	No	Yes	Yes	>7days	9-12	Yes	Yes	Yes	Yes	>24hrs	>18	60-100	36.5-37.5	90-100	<200	0.5-1.2	<200	<150	<160	3.5-5	Improved	1	0	0	0	0	1	1	0	0
45-65	Female	Urban	Imaging	Hemorrhagic	No	Yes	Yes	>7days	<8	Yes	Yes	Yes	Yes	<24hrs	12-18	60-100	36.5-37.5	90-100	<200	>1.2	>200	>150	>160	<3.5	Dead	0	1	1	0	1	0	0	0	0
45-65	Female	Rural	Imaging	Hemorrhagic	No	No	No	<7 days	13-15	No	No	No	No	<24hrs	>18	60-100	<36.5	90-100	<200	0.5-1.2	<200	<150	<160	3.5-5	DAMA	0	0	0	0	0	0	0	0	0
>65	Female	Rural	Imaging	Ischemic	No	Yes	Yes	>7days	13-15	Yes	Yes	Yes	Yes	>24hrs	>18	60-100	36.5-37.5	90-100	<200	0.5-1.2	<200	<150	<160	3.5-5	Improved	1	0	0	0	1	0	0	0	0
45-65	Male	Urban	Imaging	Hemorrhagic	No	Yes	No	<7 days	13-15	Yes	No	No	No	>24hrs	>18	60-100	36.5-37.5	90-100	<200	0.5-1.2	<200	<150	<160	3.5-5	Improved	0	0	0	0	1	0	0	0	0
<45	Female	Urban	Clinically diagnosis	Unclassified	No	Yes	No	>7days	13-15	No	Yes	Yes	Yes	<24hrs	>18	60-100	36.5-37.5	90-100	<200	<0.5	<200	<150	<160	3.5-5	Improved	0	0	0	0	1	1	0	0	0
>65	Female	Rural	Imaging	Ischemic	No	Yes	Yes	<7 days	13-15	Yes	Yes	Yes	Yes	<24hrs	>18	60-100	36.5-37.5	90-100	<200	0.5-1.2	<200	<150	<160	3.5-5	Improved	1	0	0	0	1	0	0	0	0
<45	Male	Rural	Clinically diagnosis	Unclassified	Yes	Yes	No	<7 days	13-15	No	Yes	No	No	>24hrs	>18	60-100	36.5-37.5	90-100	<200	0.5-1.2	<200	<150	<160	3.5-5	Improved	0	0	0	0	0	0	0	0	0
45-65	Male	Rural	Imaging	Hemorrhagic	No	Yes	No	>7days	9-12	Yes	Yes	Yes	Yes	>24hrs	>18	>100	<36.5	90-100	<200	0.5-1.2	<200	<150	<160	<3.5	Improved	0	0	0	0	1	0	0	0	0
<45	Female	Urban	Imaging	Ischemic	No	Yes	No	<7 days	9-12	Yes	No	No	No	>24hrs	>18	>100	<36.5	90-100	<200	0.5-1.2	<200	<150	<160	3.5-5	Improved	0	0	0	0	1	0	0	0	0
45-65	Male	Rural	Imaging	Hemorrhagic	No	Yes	Yes	>7days	9-12	No	No	Yes	Yes	<24hrs	>18	60-100	<36.5	90-100	<200	0.5-1.2	<200	<150	<160	3.5-5	Improved	1	0	0	0	0	0	0	0	0
<45	Male	Rural	Imaging	Ischemic	No	Yes	No	<7 days	13-15	Yes	No	No	No	>24hrs	>18	60-100	36.5-37.5	90-100	<200	0.5-1.2	<200	<150	<160	3.5-5	Discharged with complication	0	0	0	0	1	0	0	0	0
45-65	Female	Rural	Imaging	Ischemic	No	No	Yes	<7 days	13-15	No	No	Yes	Yes	>24hrs	>18	60-100	<36.5	<90	<200	0.5-1.2	<200	>150	<160	<3.5	DAMA	1	0	0	0	0	0	0	0	0
<45	Male	Rural	Imaging	Ischemic	No	No	Yes	<7 days	13-15	No	Yes	Yes	Yes	>24hrs	>18	60-100	36.5-37.5	90-100	<200	0.5-1.2	<200	>150	<160	3.5-5	Improved	0	0	0	1	0	0	0	0	0
45-65	Female	Rural	Imaging	Ischemic	No	Yes	Yes	<7 days	<8	No	No	No	No	<24hrs	>18	60-100	>37.5	90-100	<200	0.5-1.2	<200	<150	<160	<3.5	Dead	1	0	0	0	1	0	0	1	1
45-65	Male	Urban	Imaging	Ischemic	No	Yes	Yes	>7days	<8	Yes	No	No	No	<24hrs	>18	60-100	36.5-37.5	90-100	<200	0.5-1.2	<200	>150	<160	3.5-5	Dead	0	0	0	0	1	0	0	0	0
>65	Male	Rural	Imaging	Hemorrhagic	No	No	Yes	<7 days	9-12	Yes	Yes	Yes	Yes	>24hrs	>18	>100	36.5-37.5	<90	<200	0.5-1.2	<200	<150	<160	3.5-5	Dead	1	0	0	0	0	0	0	0	0
45-65	Female	Urban	Imaging	Hemorrhagic	No	Yes	No	<7 days	13-15	Yes	No	Yes	Yes	<24hrs	>18	60-100	36.5-37.5	90-100	<200	0.5-1.2	<200	<150	<160	3.5-5	Improved	0	0	0	0	1	0	0	0	0
45-65	Male	Rural	Imaging	Hemorrhagic	No	Yes	Yes	<7 days	13-15	Yes	No	Yes	No	>24hrs	>18	60-100	<36.5	90-100	<200	0.5-1.2	>200	<150	<160	<3.5	Improved	0	0	0	0	1	0	0	0	0
>65	Male	Rural	Clinically diagnosis	Unclassified	Yes	Yes	Yes	<7 days	9-12	No	No	No	Yes	>24hrs	>18	>100	>37.5	<90	<200	<0.5	<200	<150	<160	3.5-5	Improved	1	0	1	0	0	0	0	1	1
<45	Male	Rural	Imaging	Hemorrhagic	No	Yes	Yes	>7days	9-12	Yes	Yes	Yes	Yes	<24hrs	>18	60-100	>37.5	<90	<200	>1.2	<200	<150	<160	<3.5	Improved	1	0	0	0	1	0	1	0	0
45-65	Male	Rural	Imaging	Hemorrhagic	No	Yes	Yes	<7 days	13-15	Yes	Yes	Yes	Yes	<24hrs	>18	60-100	<36.5	90-100	<200	0.5-1.2	<200	<150	<160	3.5-5	Improved	0	0	0	1	1	0	0	0	0
<45	Male	Rural	Imaging	Ischemic	No	No	No	<7 days	13-15	No	Yes	No	No	>24hrs	>18	60-100	36.5-37.5	90-100	<200	0.5-1.2	<200	>150	<160	3.5-5	Improved	0	0	0	0	0	0	0	0	0
>65	Female	Urban	Imaging	Hemorrhagic	No	Yes	Yes	<7 days	9-12	No	No	Yes	Yes	>24hrs	>18	60-100	36.5-37.5	90-100	<200	0.5-1.2	<200	<150	<160	>5	DAMA	1	0	0	0	1	1	0	0	0
45-65	Male	Rural	Imaging	Ischemic	No	Yes	Yes	<7 days	<8	No	No	No	No	<24hrs	>18	60-100	>37.5	90-100	<200	0.5-1.2	<200	<150	<160	<3.5	Dead	0	1	0	0	1	0	1	0	0
45-65	Male	Rural	Imaging	Hemorrhagic	No	Yes	Yes	<7 days	13-15	Yes	No	Yes	Yes	>24hrs	>18	60-100	<36.5	90-100	<200	0.5-1.2	>200	<150	<160	<3.5	Improved	0	0	0	0	1	0	0	0	0
45-65	Female	Rural	Imaging	Hemorrhagic	No	Yes	Yes	<7 days	13-15	Yes	Yes	Yes	Yes	<24hrs	>18	60-100	<36.5	90-100	<200	0.5-1.2	<200	<150	<160	3.5-5	Discharged with complication	0	0	0	0	1	0	0	0	0
<45	Male	Rural	Imaging	Ischemic	No	No	Yes	<7 days	13-15	No	Yes	Yes	Yes	>24hrs	>18	60-100	36.5-37.5	<90	<200	0.5-1.2	<200	>150	<160	3.5-5	Improved	0	0	0	1	0	0	0	0	0
>65	Female	Urban	Imaging	Ischemic	No	Yes	Yes	<7 days	13-15	No	Yes	Yes	Yes	<24hrs	>18	>100	<36.5	90-100	<200	0.5-1.2	<200	<150	<160	<3.5	DAMA	0	0	0	0	1	0	0	0	0
45-65	Male	Urban	Imaging	Hemorrhagic	No	Yes	No	<7 days	9-12	Yes	No	Yes	No	<24hrs	>18	60-100	<36.5	90-100	<200	0.5-1.2	>200	>150	<160	3.5-5	Improved	0	0	0	0	1	0	0	0	0
45-65	Male	Rural	Imaging	Ischemic	No	Yes	No	>7days	13-15	Yes	Yes	Yes	Yes	>24hrs	>18	60-100	36.5-37.5	90-100	<200	>1.2	<200	<150	<160	3.5-5	DAMA	0	0	0	0	1	0	0	1	1
<45	Female	Rural	Imaging	Hemorrhagic	No	Yes	Yes	>7days	13-15	No	Yes	No	Yes	>24hrs	>18	60-100	<36.5	90-100	<200	0.5-1.2	<200	<150	<160	<3.5	Improved	0	0	0	0	0	0	0	0	0
>65	Female	Rural	Imaging	Ischemic	No	No	No	<7 days	13-15	No	No	Yes	Yes	>24hrs	>18	60-100	36.5-37.5	90-100	<200	0.5-1.2	<200	<150	<160	3.5-5	Improved	0	0	0	0	0	0	0	0	0
<45	Male	Rural	Imaging	Ischemic	No	No	Yes	>7days	9-12	No	Yes	No	No	>24hrs	>18	60-100	36.5-37.5	90-100	<200	0.5-1.2	<200	<150	<160	3.5-5	Improved	0	0	0	1	0	0	0	0	0
>65	Male	Urban	Imaging	Ischemic	No	Yes	No	<7 days	13-15	Yes	Yes	No	No	<24hrs	>18	60-100	<36.5	90-100	<200	0.5-1.2	<200	<150	<160	3.5-5	Improved	0	0	0	0	1	0	0	0	0
45-65	Male	Urban	Imaging	Hemorrhagic	No	Yes	Yes	<7 days	<8	Yes	Yes	No	No	<24hrs	>18	>100	>37.5	90-100	>200	>1.2	>200	>150	<160	<3.5	Dead	1	0	0	0	1	0	0	0	0
45-65	Male	Urban	Imaging	Ischemic	No	Yes	Yes	<7 days	13-15	No	Yes	Yes	Yes	<24hrs	>18	>100	>37.5	<90	<200	0.5-1.2	<200	<150	<160	3.5-5	Improved	1	0	1	0	0	1	0	1	1
>65	Female	Urban	Clinically diagnosis	Ischemic	Yes	Yes	Yes	<7 days	9-12	No	No	Yes	No	>24hrs	>18	60-100	36.5-37.5	<90	<200	0.5-1.2	<200	<150	<160	3.5-5	Improved	0	0	0	0	0	0	0	0	0
45-65	Male	Urban	Clinically diagnosis	Hemorrhagic	No	No	Yes	<7 days	<8	Yes	No	No	No	<24hrs	>18	>100	>37.5	90-100	<200	0.5-1.2	<200	<150	<160	3.5-5	DAMA	1	0	0	0	0	0	0	0	0
<45	Female	Rural	Clinically diagnosis	Ischemic	No	No	No	<7 days	9-12	No	No	Yes	Yes	<24hrs	>18	60-100	<36.5	90-100	<200	0.5-1.2	<200	<150	<160	3.5-5	DAMA	0	0	0	0	0	0	0	0	0
45-65	Female	Urban	Imaging	Ischemic	No	Yes	Yes	<7 days	13-15	Yes	No	Yes	Yes	<24hrs	>18	>100	36.5-37.5	90-100	>200	0.5-1.2	<200	<150	<160	3.5-5	Improved	0	0	0	0	1	0	0	0	0
<45	Female	Rural	Imaging	Ischemic	No	Yes	No	<7 days	13-15	Yes	No	Yes	Yes	<24hrs	>18	60-100	<36.5	90-100	<200	0.5-1.2	<200	<150	<160	3.5-5	Improved	0	0	0	0	1	0	0	0	0
>65	Male	Urban	Imaging	Ischemic	No	No	Yes	>7days	13-15	No	Yes	Yes	Yes	<24hrs	>18	60-100	36.5-37.5	90-100	<200	0.5-1.2	<200	<150	<160	3.5-5	Improved	0	0	0	0	0	0	0	0	0
>65	Male	Rural	Imaging	Ischemic	No	Yes	Yes	>7days	<8	No	Yes	Yes	Yes	<24hrs	>18	60-100	<36.5	<90	<200	0.5-1.2	>200	>150	<160	<3.5	Dead	1	0	1	1	0	1	0	0	0
<45	Female	Rural	Imaging	Hemorrhagic	No	Yes	Yes	>7days	9-12	No	Yes	Yes	No	<24hrs	12-18	60-100	>37.5	90-100	<200	0.5-1.2	<200	<150	<160	3.5-5	Improved	0	0	0	1	0	0	0	0	0
<45	Female	Rural	Clinically diagnosis	Ischemic	No	Yes	No	<7 days	<8	Yes	No	Yes	Yes	>24hrs	>18	<60	36.5-37.5	90-100	<200	0.5-1.2	>200	>150	<160	3.5-5	DAMA	0	0	0	0	0	1	0	0	0
45-65	Male	Rural	Clinically diagnosis	Ischemic	No	Yes	Yes	<7 days	9-12	Yes	No	Yes	Yes	>24hrs	>18	60-100	36.5-37.5	90-100	<200	0.5-1.2	<200	<150	<160	<3.5	Improved	0	0	0	1	1	0	0	0	0
<45	Male	Rural	Imaging	Hemorrhagic	No	Yes	Yes	<7 days	9-12	Yes	Yes	Yes	No	>24hrs	12-18	60-100	<36.5	90-100	<200	>1.2	<200	<150	<160	3.5-5	Improved	0	0	1	0	1	0	0	0	0
>65	Male	Rural	Imaging	Unclassified	No	No	Yes	<7 days	9-12	No	Yes	Yes	Yes	>24hrs	>18	60-100	36.5-37.5	90-100	<200	<0.5	<200	<150	<160	3.5-5	Improved	0	0	1	0	0	0	0	0	0
>65	Male	Rural	Imaging	Ischemic	Yes	No	No	<7 days	9-12	No	No	Yes	Yes	>24hrs	>18	60-100	<36.5	90-100	<200	0.5-1.2	<200	<150	<160	<3.5	Improved	0	0	0	0	0	0	0	0	0
45-65	Male	Urban	Imaging	Hemorrhagic	No	Yes	Yes	<7 days	9-12	Yes	No	Yes	Yes	>24hrs	>18	60-100	36.5-37.5	90-100	<200	0.5-1.2	<200	<150	<160	<3.5	DAMA	0	0	0	1	1	0	0	0	0
>65	Male	Rural	Imaging	Ischemic	No	Yes	Yes	>7days	<8	Yes	Yes	Yes	Yes	<24hrs	>18	60-100	<36.5	<90	<200	0.5-1.2	<200	<150	<160	<3.5	Improved	1	0	0	1	0	0	0	1	1
45-65	Male	Rural	Imaging	Ischemic	No	Yes	No	<7 days	13-15	Yes	No	Yes	Yes	>24hrs	>18	60-100	36.5-37.5	90-100	<200	0.5-1.2	<200	<150	<160	3.5-5	Improved	0	0	0	0	1	0	0	0	0
>65	Male	Rural	Imaging	Ischemic	No	Yes	No	>7days	13-15	No	No	Yes	Yes	>24hrs	>18	60-100	36.5-37.5	90-100	<200	0.5-1.2	<200	<150	<160	>5	Improved	0	0	0	0	0	0	0	0	0
45-65	Male	Rural	Imaging	Hemorrhagic	No	Yes	No	<7 days	13-15	Yes	Yes	No	No	>24hrs	>18	60-100	<36.5	90-100	<200	0.5-1.2	<200	<150	<160	3.5-5	Improved	0	0	0	0	1	0	0	0	0
45-65	Female	Urban	Imaging	Ischemic	Yes	Yes	Yes	>7days	9-12	Yes	Yes	Yes	Yes	>24hrs	>18	>100	>37.5	90-100	>200	0.5-1.2	<200	<150	<160	3.5-5	DAMA	1	0	0	0	1	0	0	0	0
>65	Male	Urban	Imaging	Ischemic	No	Yes	Yes	<7 days	13-15	Yes	Yes	Yes	Yes	<24hrs	>18	60-100	<36.5	90-100	<200	0.5-1.2	<200	<150	<160	<3.5	DAMA	1	0	0	0	1	0	0	0	0
45-65	Male	Rural	Clinically diagnosis	Ischemic	No	Yes	Yes	<7 days	<8	Yes	No	Yes	Yes	<24hrs	>18	60-100	36.5-37.5	90-100	<200	0.5-1.2	<200	<150	<160	3.5-5	DAMA	0	0	0	0	1	0	0	0	0
>65	Female	Rural	Imaging	Ischemic	No	Yes	Yes	<7 days	13-15	No	No	Yes	Yes	<24hrs	>18	60-100	<36.5	90-100	>200	0.5-1.2	<200	<150	<160	3.5-5	DAMA	0	0	0	0	0	0	0	0	0
<45	Male	Urban	Imaging	Hemorrhagic	No	No	Yes	<7 days	9-12	No	Yes	Yes	Yes	<24hrs	>18	60-100	36.5-37.5	90-100	<200	0.5-1.2	<200	<150	<160	3.5-5	Improved	0	0	0	0	0	0	0	0	0
45-65	Male	Rural	Imaging	Ischemic	No	Yes	Yes	>7days	9-12	Yes	Yes	Yes	Yes	>24hrs	>18	60-100	36.5-37.5	90-100	<200	0.5-1.2	<200	<150	<160	3.5-5	Dead	1	0	0	0	1	0	0	0	0
45-65	Female	Rural	Clinically diagnosis	Unclassified	Yes	No	No	<7 days	13-15	Yes	No	No	No	<24hrs	>18	60-100	<36.5	90-100	<200	0.5-1.2	<200	<150	<160	3.5-5	Improved	0	0	0	0	0	0	0	0	0
>65	Male	Urban	Imaging	Hemorrhagic	No	Yes	No	>7days	13-15	Yes	Yes	Yes	Yes	>24hrs	>18	60-100	36.5-37.5	90-100	<200	0.5-1.2	<200	<150	<160	3.5-5	Improved	0	0	0	0	1	0	0	0	0
45-65	Male	Rural	Imaging	Ischemic	No	Yes	No	>7days	13-15	Yes	Yes	Yes	Yes	>24hrs	>18	60-100	<36.5	90-100	<200	0.5-1.2	<200	<150	<160	3.5-5	Improved	0	0	0	0	1	0	0	0	0
45-65	Female	Urban	Imaging	Hemorrhagic	No	No	No	<7 days	13-15	Yes	No	No	No	<24hrs	>18	60-100	36.5-37.5	90-100	<200	0.5-1.2	<200	<150	<160	3.5-5	Improved	0	0	0	0	0	0	0	0	0
>65	Female	Rural	Imaging	Ischemic	No	No	No	<7 days	13-15	No	No	Yes	Yes	>24hrs	>18	60-100	36.5-37.5	90-100	<200	0.5-1.2	<200	<150	<160	3.5-5	Improved	0	0	0	0	0	0	0	0	0
45-65	Male	Rural	Clinically diagnosis	Unclassified	No	Yes	Yes	>7days	<8	Yes	Yes	Yes	Yes	<24hrs	>18	>100	>37.5	<90	>200	>1.2	>200	>150	<160	<3.5	Dead	1	0	0	1	1	0	0	0	0
>65	Male	Rural	Clinically diagnosis	Ischemic	No	Yes	Yes	<7 days	9-12	No	No	No	No	>24hrs	>18	<60	<36.5	<90	<200	>1.2	>200	>150	>160	>5	Dead	1	1	1	0	1	1	0	0	0
45-65	Female	Rural	Clinically diagnosis	Unclassified	No	No	Yes	<7 days	<8	Yes	No	No	No	>24hrs	>18	>100	36.5-37.5	90-100	<200	0.5-1.2	<200	<150	<160	3.5-5	DAMA	1	0	0	0	0	0	0	0	0
<45	Male	Rural	Imaging	Hemorrhagic	No	No	Yes	<7 days	9-12	No	Yes	No	No	<24hrs	>18	>100	<36.5	90-100	<200	0.5-1.2	<200	<150	<160	3.5-5	Dead	0	0	1	0	0	0	0	0	0
45-65	Female	Rural	Imaging	Ischemic	Yes	Yes	Yes	<7 days	<8	Yes	No	No	No	<24hrs	>18	60-100	36.5-37.5	90-100	<200	>1.2	<200	<150	<160	>5	Improved	0	0	0	0	0	0	0	0	0
>65	Female	Urban	Imaging	Hemorrhagic	Yes	Yes	Yes	>7days	13-15	Yes	No	No	No	>24hrs	>18	60-100	36.5-37.5	90-100	<200	0.5-1.2	<200	<150	<160	3.5-5	Improved	0	0	0	0	1	0	0	0	0
>65	Male	Rural	Imaging	Hemorrhagic	No	Yes	Yes	>7days	9-12	Yes	Yes	No	No	>24hrs	>18	>100	36.5-37.5	90-100	<200	0.5-1.2	>200	>150	<160	>5	Dead	1	0	0	0	1	0	0	0	0
45-65	Male	Rural	Imaging	Ischemic	No	Yes	No	>7days	9-12	Yes	Yes	Yes	Yes	>24hrs	>18	>100	<36.5	90-100	<200	0.5-1.2	<200	<150	<160	<3.5	Improved	0	0	0	0	1	0	0	0	0
>65	Male	Urban	Clinically diagnosis	Unclassified	No	Yes	No	<7 days	9-12	Yes	No	Yes	Yes	<24hrs	>18	60-100	36.5-37.5	90-100	<200	0.5-1.2	<200	<150	<160	3.5-5	Improved	0	0	0	0	1	0	0	0	0
45-65	Male	Urban	Imaging	Ischemic	No	Yes	Yes	>7days	9-12	Yes	Yes	Yes	Yes	<24hrs	>18	60-100	<36.5	90-100	<200	0.5-1.2	<200	<150	<160	3.5-5	Discharged with complication	0	0	0	0	1	0	0	0	0
45-65	Female	Urban	Imaging	Hemorrhagic	No	No	No	>7days	9-12	Yes	Yes	No	No	<24hrs	>18	60-100	<36.5	90-100	<200	0.5-1.2	<200	<150	<160	3.5-5	Improved	0	0	0	0	0	0	0	0	0
<45	Male	Rural	Imaging	Ischemic	No	No	No	<7 days	9-12	Yes	No	No	No	<24hrs	>18	60-100	<36.5	90-100	<200	<0.5	<200	<150	<160	3.5-5	Improved	0	0	0	0	0	0	0	0	0
<45	Male	Rural	Imaging	Hemorrhagic	No	Yes	No	>7days	9-12	Yes	Yes	No	No	<24hrs	>18	>100	36.5-37.5	90-100	<200	0.5-1.2	<200	<150	<160	3.5-5	Improved	0	0	0	0	1	0	0	0	0
>65	Male	Urban	Imaging	Hemorrhagic	No	Yes	No	>7days	13-15	Yes	Yes	Yes	No	<24hrs	>18	60-100	<36.5	90-100	<200	0.5-1.2	<200	<150	<160	3.5-5	Improved	0	0	0	0	1	0	0	0	0
45-65	Male	Urban	Imaging	Hemorrhagic	No	No	No	>7days	9-12	Yes	Yes	Yes	Yes	<24hrs	>18	60-100	<36.5	90-100	<200	0.5-1.2	<200	<150	<160	3.5-5	Improved	0	0	0	0	0	0	0	0	0
45-65	Male	Rural	Imaging	Hemorrhagic	No	Yes	No	<7 days	13-15	Yes	No	No	No	>24hrs	>18	60-100	36.5-37.5	90-100	<200	0.5-1.2	<200	<150	<160	3.5-5	Improved	0	0	0	0	1	0	0	0	0
>65	Male	Rural	Imaging	Ischemic	No	Yes	Yes	>7days	<8	Yes	No	No	No	<24hrs	>18	60-100	36.5-37.5	90-100	<200	0.5-1.2	<200	<150	<160	3.5-5	Dead	1	0	0	0	1	0	0	1	1
>65	Female	Rural	Clinically diagnosis	Unclassified	No	Yes	Yes	<7 days	13-15	Yes	Yes	Yes	Yes	<24hrs	>18	60-100	36.5-37.5	90-100	<200	0.5-1.2	<200	<150	<160	3.5-5	Improved	1	0	0	0	1	0	0	0	0
>65	Male	Rural	Imaging	Hemorrhagic	No	Yes	No	>7days	9-12	Yes	No	Yes	Yes	<24hrs	>18	60-100	36.5-37.5	90-100	<200	0.5-1.2	<200	<150	<160	<3.5	Improved	0	0	0	0	1	0	0	0	0
<45	Male	Rural	Imaging	Hemorrhagic	No	No	No	>7days	13-15	No	No	No	No	>24hrs	>18	60-100	<36.5	<90	<200	0.5-1.2	>200	<150	<160	3.5-5	Improved	0	0	0	0	0	0	0	0	0
>65	Male	Rural	Imaging	Hemorrhagic	No	Yes	Yes	>7days	<8	No	Yes	Yes	Yes	<24hrs	>18	60-100	36.5-37.5	90-100	<200	0.5-1.2	<200	<150	<160	3.5-5	Dead	0	1	1	0	1	0	0	0	0
>65	Female	Urban	Imaging	Hemorrhagic	No	Yes	Yes	>7days	<8	No	No	No	No	>24hrs	>18	>100	<36.5	90-100	<200	0.5-1.2	<200	>150	<160	3.5-5	Dead	0	1	1	0	1	1	1	0	0
45-65	Male	Urban	Imaging	Ischemic	No	Yes	No	<7 days	13-15	Yes	Yes	Yes	Yes	>24hrs	>18	60-100	36.5-37.5	90-100	<200	0.5-1.2	<200	<150	<160	3.5-5	Improved	0	0	0	0	1	0	0	0	0
<45	Male	Rural	Clinically diagnosis	Unclassified	No	Yes	No	>7days	13-15	No	Yes	Yes	Yes	<24hrs	>18	60-100	36.5-37.5	90-100	<200	<0.5	<200	<150	<160	3.5-5	Improved	0	0	0	0	0	1	1	0	0
<45	Male	Rural	Imaging	Ischemic	No	Yes	No	<7 days	9-12	No	Yes	Yes	Yes	<24hrs	>18	>100	36.5-37.5	90-100	<200	0.5-1.2	<200	<150	<160	3.5-5	DAMA	0	0	0	0	1	0	0	0	0
>65	Male	Urban	Imaging	Hemorrhagic	No	Yes	Yes	<7 days	<8	Yes	Yes	Yes	Yes	>24hrs	>18	60-100	36.5-37.5	<90	<200	>1.2	>200	>150	<160	3.5-5	Dead	1	0	0	0	1	0	0	1	1
45-65	Female	Rural	Clinically diagnosis	Unclassified	No	No	No	<7 days	13-15	Yes	Yes	No	No	>24hrs	>18	>100	36.5-37.5	<90	<200	0.5-1.2	<200	>150	<160	<3.5	Improved	0	0	0	0	0	0	0	0	0
45-65	Male	Rural	Imaging	Ischemic	No	Yes	Yes	<7 days	<8	Yes	No	Yes	Yes	<24hrs	>18	60-100	36.5-37.5	90-100	<200	0.5-1.2	<200	<150	<160	3.5-5	Dead	0	0	0	0	1	0	0	0	0
>65	Female	Urban	Imaging	Hemorrhagic	No	Yes	Yes	>7days	9-12	No	No	No	No	>24hrs	>18	>100	>37.5	90-100	>200	0.5-1.2	<200	<150	<160	3.5-5	Dead	1	0	0	1	1	0	0	0	0
>65	Male	Rural	Imaging	Ischemic	No	Yes	No	>7days	13-15	No	No	Yes	Yes	>24hrs	>18	60-100	36.5-37.5	90-100	<200	0.5-1.2	<200	<150	<160	>5	Improved	0	0	0	0	0	0	0	0	0
45-65	Male	Urban	Imaging	Ischemic	No	Yes	No	<7 days	13-15	Yes	No	Yes	Yes	<24hrs	12-18	60-100	36.5-37.5	90-100	<200	0.5-1.2	<200	<150	<160	3.5-5	Improved	0	0	0	0	1	0	0	0	0
45-65	Male	Rural	Imaging	Ischemic	No	Yes	Yes	<7 days	<8	Yes	Yes	Yes	Yes	<24hrs	>18	60-100	<36.5	90-100	<200	0.5-1.2	<200	<150	<160	3.5-5	Improved	0	0	0	0	1	0	0	0	0
>65	Male	Urban	Imaging	Ischemic	No	Yes	Yes	<7 days	13-15	Yes	Yes	Yes	Yes	<24hrs	>18	60-100	<36.5	90-100	<200	0.5-1.2	<200	<150	<160	3.5-5	Improved	1	0	0	0	1	0	0	1	1
45-65	Male	Rural	Imaging	Hemorrhagic	No	No	No	<7 days	13-15	No	No	Yes	Yes	>24hrs	>18	60-100	36.5-37.5	90-100	<200	0.5-1.2	<200	<150	<160	3.5-5	Improved	0	0	0	0	0	0	0	0	0
>65	Male	Rural	Imaging	Ischemic	Yes	No	No	<7 days	9-12	Yes	No	Yes	Yes	>24hrs	>18	60-100	<36.5	90-100	<200	0.5-1.2	<200	<150	<160	<3.5	Improved	0	0	0	0	0	0	0	0	0
>65	Male	Rural	Imaging	Hemorrhagic	No	Yes	Yes	<7 days	<8	Yes	Yes	Yes	No	>24hrs	12-18	60-100	<36.5	90-100	<200	>1.2	>200	>150	<160	3.5-5	Dead	0	0	1	0	1	0	0	0	0
<45	Female	Rural	Clinically diagnosis	Unclassified	Yes	No	No	<7 days	<8	No	No	Yes	Yes	>24hrs	>18	60-100	36.5-37.5	90-100	<200	0.5-1.2	<200	<150	<160	3.5-5	DAMA	0	0	0	0	0	0	0	0	0
>65	Male	Rural	Imaging	Hemorrhagic	No	Yes	Yes	>7days	<8	Yes	Yes	Yes	Yes	>24hrs	>18	60-100	>37.5	<90	<200	0.5-1.2	<200	<150	<160	3.5-5	Dead	1	1	0	0	1	0	0	0	0
45-65	Male	Urban	Clinically diagnosis	Unclassified	No	No	Yes	<7 days	<8	Yes	No	No	No	<24hrs	>18	>100	>37.5	90-100	<200	0.5-1.2	<200	<150	<160	3.5-5	Discharged with complication	0	0	0	0	0	0	0	0	0
45-65	Female	Urban	Imaging	Ischemic	No	No	No	<7 days	9-12	No	No	Yes	Yes	>24hrs	>18	60-100	<36.5	90-100	<200	0.5-1.2	<200	<150	<160	3.5-5	Improved	0	0	0	0	0	0	0	0	0
45-65	Male	Urban	Imaging	Hemorrhagic	No	Yes	Yes	<7 days	<8	Yes	Yes	No	No	<24hrs	>18	>100	>37.5	90-100	<200	>1.2	>200	>150	<160	<3.5	Dead	0	0	0	0	1	0	0	0	0
>65	Male	Urban	Imaging	Ischemic	No	Yes	No	<7 days	13-15	No	Yes	No	No	<24hrs	>18	60-100	<36.5	90-100	<200	0.5-1.2	<200	<150	<160	3.5-5	Improved	0	0	0	0	1	0	0	0	0
<45	Female	Rural	Imaging	Hemorrhagic	No	Yes	Yes	>7days	13-15	No	No	No	Yes	>24hrs	>18	60-100	<36.5	90-100	<200	0.5-1.2	<200	<150	<160	<3.5	Improved	0	0	0	0	0	0	0	0	0
45-65	Male	Rural	Imaging	Hemorrhagic	No	No	No	>7days	9-12	No	No	Yes	Yes	>24hrs	>18	60-100	<36.5	90-100	<200	0.5-1.2	<200	<150	<160	<3.5	Improved	0	0	0	0	0	0	0	0	0
45-65	Male	Rural	Imaging	Hemorrhagic	No	Yes	Yes	>7days	9-12	No	No	Yes	Yes	<24hrs	>18	60-100	<36.5	90-100	<200	0.5-1.2	<200	<150	<160	3.5-5	Improved	1	0	0	0	0	0	0	0	0
45-65	Male	Rural	Clinically diagnosis	Unclassified	No	Yes	Yes	<7 days	9-12	No	Yes	No	No	<24hrs	12-18	>100	36.5-37.5	<90	<200	>1.2	<200	>150	<160	3.5-5	Dead	0	1	0	0	0	0	0	0	0
45-65	Male	Urban	Imaging	Ischemic	Yes	Yes	No	<7 days	13-15	No	No	No	No	<24hrs	>18	60-100	36.5-37.5	90-100	<200	0.5-1.2	<200	<150	<160	3.5-5	Improved	0	0	0	0	1	0	0	0	0
45-65	Male	Rural	Clinically diagnosis	Unclassified	No	No	Yes	<7 days	13-15	Yes	No	Yes	Yes	<24hrs	12-18	60-100	36.5-37.5	<90	<200	>1.2	<200	<150	<160	3.5-5	Improved	0	0	0	0	0	0	0	0	0
<45	Male	Urban	Imaging	Hemorrhagic	No	No	Yes	<7 days	9-12	No	Yes	Yes	Yes	<24hrs	>18	60-100	>37.5	90-100	<200	0.5-1.2	<200	<150	<160	3.5-5	Improved	0	0	0	0	0	0	0	0	0
>65	Male	Urban	Imaging	Hemorrhagic	No	Yes	Yes	>7days	<8	Yes	Yes	Yes	Yes	>24hrs	>18	60-100	>37.5	<90	<200	>1.2	>200	>150	<160	3.5-5	Dead	0	0	0	0	1	0	0	0	0
>65	Female	Rural	Imaging	Ischemic	No	Yes	No	<7 days	9-12	Yes	Yes	Yes	Yes	<24hrs	>18	60-100	36.5-37.5	90-100	<200	0.5-1.2	<200	<150	<160	3.5-5	Improved	0	0	0	0	1	0	0	0	0
45-65	Male	Rural	Imaging	Ischemic	No	No	No	<7 days	13-15	Yes	Yes	No	No	<24hrs	>18	60-100	<36.5	90-100	<200	0.5-1.2	<200	<150	<160	3.5-5	Improved	0	0	0	0	0	0	0	0	0
45-65	Female	Urban	Imaging	Ischemic	No	Yes	No	>7days	13-15	Yes	Yes	Yes	Yes	>24hrs	>18	60-100	<36.5	90-100	<200	0.5-1.2	<200	<150	<160	3.5-5	DAMA	0	0	0	0	0	1	0	0	0
>65	Male	Rural	Imaging	Hemorrhagic	No	Yes	Yes	>7days	<8	Yes	No	No	No	<24hrs	>18	60-100	36.5-37.5	90-100	<200	>1.2	<200	<150	<160	3.5-5	Dead	0	0	0	0	0	1	0	0	0
<45	Male	Rural	Clinically diagnosis	Unclassified	No	Yes	No	<7 days	13-15	Yes	No	No	No	>24hrs	>18	>100	<36.5	90-100	<200	0.5-1.2	<200	>150	<160	3.5-5	Improved	0	0	0	0	1	0	0	0	0
<45	Male	Rural	Imaging	Ischemic	No	No	No	<7 days	13-15	Yes	Yes	Yes	Yes	>24hrs	>18	60-100	<36.5	90-100	<200	0.5-1.2	<200	<150	<160	3.5-5	Improved	0	0	0	0	0	0	0	0	0
45-65	Male	Urban	Clinically diagnosis	Unclassified	No	No	No	>7days	13-15	No	No	Yes	Yes	<24hrs	>18	60-100	<36.5	90-100	<200	<0.5	<200	<150	<160	<3.5	Improved	0	0	0	0	0	0	0	0	0
45-65	Male	Urban	Clinically diagnosis	Unclassified	No	Yes	No	<7 days	9-12	Yes	Yes	No	No	<24hrs	>18	60-100	36.5-37.5	90-100	<200	0.5-1.2	<200	>150	<160	3.5-5	Improved	0	0	0	0	1	0	0	0	0
>65	Female	Rural	Clinically diagnosis	Unclassified	No	Yes	Yes	<7 days	<8	Yes	No	No	No	<24hrs	>18	60-100	<36.5	90-100	<200	0.5-1.2	>200	>150	<160	<3.5	Dead	1	0	0	0	1	0	1	0	0
>65	Female	Rural	Clinically diagnosis	Unclassified	No	Yes	No	<7 days	9-12	No	No	Yes	Yes	>24hrs	>18	60-100	<36.5	90-100	<200	0.5-1.2	<200	<150	<160	3.5-5	Improved	0	0	0	0	1	0	0	0	0
45-65	Male	Urban	Imaging	Ischemic	No	Yes	No	<7 days	13-15	No	No	Yes	Yes	<24hrs	>18	60-100	<36.5	90-100	<200	0.5-1.2	<200	<150	<160	3.5-5	Improved	0	0	0	0	1	0	0	0	0
<45	Male	Rural	Imaging	Ischemic	No	Yes	No	<7 days	9-12	No	No	Yes	Yes	>24hrs	>18	60-100	36.5-37.5	90-100	<200	0.5-1.2	<200	<150	<160	3.5-5	Improved	0	0	0	0	0	0	0	0	0
45-65	Male	Rural	Imaging	Ischemic	No	Yes	No	<7 days	13-15	Yes	Yes	Yes	Yes	<24hrs	>18	60-100	<36.5	90-100	<200	0.5-1.2	<200	<150	<160	3.5-5	Improved	0	0	0	0	1	0	0	0	0
>65	Female	Rural	Clinically diagnosis	Unclassified	Yes	Yes	No	<7 days	9-12	No	No	No	No	>24hrs	>18	60-100	<36.5	<90	<200	>1.2	<200	>150	>160	3.5-5	Dead	0	0	0	0	0	0	0	0	0
45-65	Male	Rural	Imaging	Ischemic	No	Yes	No	<7 days	13-15	Yes	Yes	Yes	Yes	<24hrs	>18	60-100	<36.5	90-100	<200	0.5-1.2	<200	<150	<160	3.5-5	Improved	0	0	0	0	1	0	0	0	0
45-65	Male	Rural	Imaging	Hemorrhagic	No	Yes	No	<7 days	9-12	Yes	No	No	No	<24hrs	>18	60-100	36.5-37.5	90-100	<200	0.5-1.2	<200	<150	<160	<3.5	Improved	0	0	0	0	1	0	0	0	0
<45	Female	Rural	Imaging	Ischemic	No	No	Yes	>7days	9-12	No	Yes	No	No	<24hrs	>18	60-100	36.5-37.5	90-100	<200	0.5-1.2	<200	<150	<160	>5	Discharged with complication	0	0	1	0	0	0	0	0	0
45-65	Female	Rural	Imaging	Ischemic	No	No	No	<7 days	9-12	Yes	No	No	No	>24hrs	>18	60-100	36.5-37.5	90-100	<200	0.5-1.2	<200	<150	<160	<3.5	Improved	0	0	0	0	0	0	0	0	0
>65	Female	Rural	Imaging	Hemorrhagic	No	Yes	Yes	<7 days	<8	No	No	No	No	>24hrs	>18	60-100	<36.5	90-100	<200	0.5-1.2	<200	<150	<160	3.5-5	Dead	1	0	1	0	1	0	0	0	0
45-65	Male	Urban	Imaging	Ischemic	No	Yes	No	<7 days	13-15	Yes	Yes	Yes	Yes	<24hrs	>18	>100	36.5-37.5	90-100	<200	0.5-1.2	<200	<150	<160	<3.5	Improved	0	0	0	0	1	0	0	0	0
45-65	Male	Urban	Imaging	Ischemic	No	Yes	No	<7 days	13-15	Yes	No	Yes	No	>24hrs	>18	60-100	<36.5	90-100	<200	<0.5	<200	<150	<160	3.5-5	Improved	0	0	0	0	0	0	0	0	0
>65	Male	Rural	Imaging	Hemorrhagic	No	Yes	No	<7 days	13-15	Yes	No	Yes	Yes	>24hrs	12-18	60-100	36.5-37.5	90-100	<200	0.5-1.2	<200	<150	<160	3.5-5	Improved	0	0	0	0	1	0	0	0	0
45-65	Male	Urban	Imaging	Ischemic	No	Yes	No	<7 days	13-15	No	Yes	Yes	Yes	>24hrs	>18	60-100	>37.5	90-100	<200	0.5-1.2	<200	<150	<160	3.5-5	Improved	0	0	0	0	0	1	0	0	0
>65	Male	Urban	Clinically diagnosis	Unclassified	Yes	Yes	Yes	>7days	<8	Yes	No	No	No	>24hrs	>18	60-100	<36.5	90-100	>200	0.5-1.2	>200	>150	>160	<3.5	Dead	0	0	0	1	1	0	1	0	0
45-65	Female	Urban	Imaging	Ischemic	Yes	No	No	<7 days	13-15	No	Yes	Yes	Yes	<24hrs	>18	60-100	<36.5	90-100	<200	0.5-1.2	<200	<150	<160	3.5-5	Improved	0	0	0	0	0	0	0	0	0
>65	Male	Rural	Imaging	Hemorrhagic	No	Yes	Yes	<7 days	<8	No	Yes	No	No	>24hrs	>18	60-100	<36.5	90-100	<200	>1.2	>200	>150	<160	<3.5	Dead	0	0	0	0	1	0	0	0	0
45-65	Female	Rural	Imaging	Ischemic	Yes	No	No	<7 days	13-15	Yes	No	Yes	Yes	>24hrs	>18	60-100	36.5-37.5	90-100	<200	0.5-1.2	<200	<150	<160	3.5-5	Improved	0	0	0	0	0	0	0	0	0
>65	Female	Rural	Imaging	Hemorrhagic	Yes	Yes	Yes	<7 days	<8	No	No	No	No	>24hrs	>18	60-100	>37.5	<90	<200	>1.2	>200	>150	<160	3.5-5	Dead	1	0	0	0	1	0	0	1	1
45-65	Female	Rural	Clinically diagnosis	Unclassified	Yes	Yes	No	<7 days	13-15	Yes	No	No	No	>24hrs	>18	60-100	36.5-37.5	90-100	<200	0.5-1.2	<200	<150	<160	3.5-5	Improved	0	0	0	0	1	0	0	0	0
45-65	Male	Urban	Imaging	Hemorrhagic	Yes	No	No	>7days	9-12	Yes	Yes	Yes	Yes	<24hrs	>18	60-100	<36.5	90-100	<200	0.5-1.2	<200	<150	<160	3.5-5	Improved	0	0	0	0	0	0	0	0	0
>65	Male	Rural	Imaging	Hemorrhagic	Yes	Yes	Yes	<7 days	<8	No	No	No	No	<24hrs	>18	>100	>37.5	<90	>200	>1.2	>200	>150	<160	<3.5	Dead	1	1	1	0	1	0	0	0	0
<45	Male	Urban	Imaging	Ischemic	No	No	No	<7 days	13-15	Yes	Yes	Yes	Yes	<24hrs	>18	60-100	36.5-37.5	90-100	<200	0.5-1.2	<200	<150	<160	<3.5	Improved	0	0	0	0	0	0	0	0	0
45-65	Female	Urban	Imaging	Hemorrhagic	No	No	No	>7days	9-12	Yes	No	Yes	Yes	>24hrs	>18	60-100	36.5-37.5	90-100	<200	<0.5	<200	<150	<160	3.5-5	Improved	0	0	0	0	0	0	0	0	0
